# Supplementary material for: COVID-19 prevalence estimation by random sampling in population - optimal sample pooling under varying assumptions about true prevalence
Source: BMC Med Res Methodol. 2020 Jul 23;20:196. doi: 10.1186/s12874-020-01081-0 (PMC7376319; doi:10.1186/s12874-020-01081-0)
Supplement: Supplementary file 1 — Additional file 1 : Supplementary Table 1. Table containing prevalence estimates and, the estimated required number of tests, and the expected proportion incorrectly classified patients for all parameter combinations. Se = sensitivity. Sp = specificity. N = number of samples. k = pooling level. P = true prevalence. p 2.5%, p 50.0%, p 97.5% = 2.5, 50 and 97.5 quantile of estimated prevalence. T 2.5%, T 50.0%, T 97.5% = 2.5, 50 and 97.5 quantile of estimated number of tests required to get individual-level diagnoses. E(S) = Expected number of tests saved when compared to testing individually for this N. E(inc) = Expected percentage of patients that are diagnosed incorrectly at this parameter combination. [Excel file]. [file 12874_2020_1081_MOESM1_ESM.xls]

## Sheet: RES_INF_100SP
Se	Sp	N	k	p	p 2.5%	p median	p 97.5%	T 2.5%	T median	T 97.5%	E(S)	E(Inc)
0.95	1	200	1	0.001	0	0	0.00526316	200	200	200	0	0
0.95	1	200	3	0.001	0	0	0.00534484	66	66	70	134	0
0.95	1	200	5	0.001	0	0	0.00531945	40	40	46	160	0
0.95	1	200	7	0.001	0	0	0.00545917	28	28	34	172	0
0.95	1	200	10	0.001	0	0	0.00539213	20	20	28	180	0
0.95	1	200	15	0.001	0	0	0.00561341	13	13	21	187	0
0.95	1	200	20	0.001	0	0	0.00554585	10	10	20	190	0.005
0.95	1	200	25	0.001	0	0	0.00562725	8	8	18	192	0
0.95	1	200	30	0.001	0	0	0.00640949	6	6	18	194	0
0.95	1	200	40	0.001	0	0	0.00589229	5	5	17	195	0
0.95	1	200	50	0.001	0	0	0.00608902	4	4	16	196	0
0.95	1	200	70	0.001	0	0	0.0106177	2	2	16	198	0
0.95	1	200	100	0.001	0	0	0.0074443	2	2	16	198	0
0.95	1	200	200	0.001	0	0	NA	1	1	17	199	0
0.95	1	500	1	0.001	0	0	0.00421053	500	500	500	0	0
0.95	1	500	3	0.001	0	0	0.00424543	166	166	174	334	0
0.95	1	500	5	0.001	0	0	0.00424644	100	100	110	400	0
0.95	1	500	7	0.001	0	0	0.00429078	71	71	83	429	0
0.95	1	500	10	0.001	0	0	0.0042925	50	50	64	450	0.002
0.95	1	500	15	0.001	0	0	0.00438514	33	33	49	467	0
0.95	1	500	20	0.001	0	0	0.00438878	25	25	43	475	0
0.95	1	500	25	0.001	0	0	0.00443914	20	20	40	480	0
0.95	1	500	30	0.001	0	0	0.00469158	16	16	36	484	0
0.95	1	500	40	0.001	0	0	0.00481098	12	12	34	488	0
0.95	1	500	50	0.001	0	0	0.00471662	10	10	34	490	0
0.95	1	500	70	0.001	0	0	0.00509767	7	7	33	493	0.002
0.95	1	500	100	0.001	0	0	0.00545053	5	5	31	495	0
0.95	1	500	200	0.001	0	0	NA	2	2	34	498	0.002
0.95	1	1000	1	0.001	0	0.00105263	0.00315789	1000	1000	1000	0	0
0.95	1	1000	3	0.001	0	0.0010548	0.0031711	333	335	345	665	0
0.95	1	1000	5	0.001	0	0.00105485	0.00317803	200	204	214	796	0.001
0.95	1	1000	7	0.001	0	0.00106237	0.00320766	142	148	158	852	0
0.95	1	1000	10	0.001	0	0.00105765	0.00320369	100	106	122	894	0
0.95	1	1000	15	0.001	0	0.00107126	0.00326329	66	74	90	926	0
0.95	1	1000	20	0.001	0	0.0010633	0.00325671	50	58	78	942	0
0.95	1	1000	25	0.001	0	0.00106616	0.00328412	40	48	70	952	0.001
0.95	1	1000	30	0.001	0	0.00108001	0.00334729	33	43	63	957	0
0.95	1	1000	40	0.001	0	0.00107486	0.00337022	25	35	59	965	0
0.95	1	1000	50	0.001	0	0.00108076	0.00343111	20	30	52	970	0.001
0.95	1	1000	70	0.001	0	0.00111602	0.00364506	14	26	50	974	0
0.95	1	1000	100	0.001	0	0.00111164	0.0037877	10	22	50	978	0
0.95	1	1000	200	0.001	0	0.00118125	0.0049802	5	19	43	981	0
0.95	1	1500	1	0.001	0	0.000701754	0.00280702	1500	1500	1500	0	0
0.95	1	1500	3	0.001	0	0.000702247	0.00281493	500	504	514	996	0
0.95	1	1500	5	0.001	0	0.000702741	0.00282291	300	306	320	1194	0.000666667
0.95	1	1500	7	0.001	0	0.000704177	0.00283476	214	220	238	1280	0.000666667
0.95	1	1500	10	0.001	0	0.00070398	0.00284312	150	158	178	1342	0
0.95	1	1500	15	0.001	0	0.000705225	0.00286372	100	108	130	1392	0
0.95	1	1500	20	0.001	0	0.000706476	0.00288472	75	85	111	1415	0
0.95	1	1500	25	0.001	0	0.000707733	0.00290614	60	70	98	1430	0
0.95	1	1500	30	0.001	0	0.000708995	0.002928	50	60	90	1440	0
0.95	1	1500	40	0.001	0	0.000721291	0.0030157	37	49	83	1451	0.000666667
0.95	1	1500	50	0.001	0	0.000714107	0.00302005	30	42	72	1458	0.000666667
0.95	1	1500	70	0.001	0	0.000734376	0.00319161	21	33	67	1467	0.00133333
0.95	1	1500	100	0.001	0	0.000727329	0.00328937	15	29	65	1471	0.000666667
0.95	1	1500	200	0.001	0	0.000814475	0.00299495	7	23	67	1477	0.00133333
0.95	1	2000	1	0.001	0	0.00105263	0.00263158	2000	2000	2000	0	0
0.95	1	2000	3	0.001	0	0.0010548	0.00264118	666	672	682	1328	0
0.95	1	2000	5	0.001	0	0.00105485	0.00264554	400	408	424	1592	0
0.95	1	2000	7	0.001	0	0.00105863	0.0026593	285	295	315	1705	0
0.95	1	2000	10	0.001	0	0.00105765	0.00266327	200	212	232	1788	0
0.95	1	2000	15	0.001	0	0.00106315	0.00268817	133	147	171	1853	0.0005
0.95	1	2000	20	0.001	0	0.0010633	0.00269971	100	112	140	1888	0.0005
0.95	1	2000	25	0.001	0	0.00106616	0.00271844	80	96	124	1904	0
0.95	1	2000	30	0.001	0	0.00108001	0.00276631	66	82	112	1918	0.0005
0.95	1	2000	40	0.001	0	0.00107486	0.00277678	50	68	100	1932	0
0.95	1	2000	50	0.001	0	0.00108076	0.0028176	40	58	92	1942	0
0.95	1	2000	70	0.001	0	0.00111602	0.00297012	28	46	84	1954	0
0.95	1	2000	100	0.001	0	0.00111164	0.00304916	20	38	80	1962	0.0005
0.95	1	2000	200	0.001	0	0.00118125	0.00272899	10	28	74	1972	0.001
0.95	1	3000	1	0.001	0	0.00105263	0.00245614	3000	3000	3000	0	0
0.95	1	3000	3	0.001	0	0.00105374	0.0024622	1000	1008	1020	1992	0
0.95	1	3000	5	0.001	0	0.00105485	0.0024683	600	612	632	2388	0.000666667
0.95	1	3000	7	0.001	0	0.00105739	0.00212153	428	442	464	2558	0
0.95	1	3000	10	0.001	0	0.00105765	0.00248372	300	320	342	2680	0
0.95	1	3000	15	0.001	0	0.00106047	0.00213693	200	216	250	2784	0.000333333
0.95	1	3000	20	0.001	0	0.0010633	0.00214856	152	174	202	2826	0.000333333
0.95	1	3000	25	0.001	0	0.00106616	0.00216035	120	146	176	2854	0.000333333
0.95	1	3000	30	0.001	0	0.00106904	0.00217232	100	124	160	2876	0
0.95	1	3000	40	0.001	0	0.00107486	0.0021968	75	101	139	2899	0
0.95	1	3000	50	0.001	0	0.00108076	0.00222204	60	88	128	2912	0
0.95	1	3000	70	0.001	0	0.00111602	0.00232531	42	72	116	2928	0.000333333
0.95	1	3000	100	0.001	0	0.00111164	0.0023611	30	58	110	2942	0.000333333
0.95	1	3000	200	0.001	0	0.000755869	0.00272899	15	47	97	2953	0
0.95	1	5000	1	0.001	0.000210526	0.00105263	0.00189474	5000	5000	5000	0	0.0002
0.95	1	5000	3	0.001	0.000210655	0.00105416	0.0018991	1668	1680	1700	3320	0
0.95	1	5000	5	0.001	0.000210615	0.00105485	0.00190196	1004	1020	1044	3980	0
0.95	1	5000	7	0.001	0.000210744	0.00105639	0.00190636	718	738	764	4262	0.0004
0.95	1	5000	10	0.001	0.000210726	0.00105765	0.00191109	506	530	564	4470	0.0002
0.95	1	5000	15	0.001	0.000211049	0.00106154	0.00192229	339	365	405	4635	0.0002
0.95	1	5000	20	0.001	0.000210949	0.000848917	0.00192971	258	286	332	4714	0.0002
0.95	1	5000	25	0.001	0.00021106	0.00106616	0.0019392	208	240	286	4760	0
0.95	1	5000	30	0.001	0.000212022	0.000856028	0.00195687	176	206	252	4794	0.0002
0.95	1	5000	40	0.001	0.000211395	0.000856248	0.00196844	135	169	213	4831	0
0.95	1	5000	50	0.001	0.00021162	0.000859978	0.00198861	110	146	204	4854	0
0.95	1	5000	70	0.001	0.00021336	0.000872967	0.00204384	83	121	171	4879	0.0006
0.95	1	5000	100	0.001	0.000212751	0.000879301	0.00209851	62	102	156	4898	0.0002
0.95	1	5000	200	0.001	0.000215064	0.00092172	0.0020516	39	83	145	4917	0.0006
0.95	1	200	1	0.003	0	0	0.0105263	200	200	200	0	0
0.95	1	200	3	0.003	0	0	0.0107477	66	66	74	134	0
0.95	1	200	5	0.003	0	0	0.0107552	40	40	52	160	0.005
0.95	1	200	7	0.003	0	0	0.0111043	28	28	40	172	0
0.95	1	200	10	0.003	0	0	0.0110609	20	20	36	180	0
0.95	1	200	15	0.003	0	0	0.0117089	13	13	29	187	0
0.95	1	200	20	0.003	0	0	0.0117499	10	10	28	190	0
0.95	1	200	25	0.003	0	0	0.012141	8	8	28	192	0.005
0.95	1	200	30	0.003	0	0	0.0143012	6	6	30	194	0
0.95	1	200	40	0.003	0	0	0.0135707	5	5	29	195	0.005
0.95	1	200	50	0.003	0	0	0.0148332	4	4	28	196	0
0.95	1	200	70	0.003	0	0	NA	2	2	28	198	0.005
0.95	1	200	100	0.003	0	0	NA	2	2	28	198	0
0.95	1	200	200	0.003	0	0	NA	1	1	29	199	0.005
0.95	1	500	1	0.003	0	0.00210526	0.00842105	500	500	500	0	0
0.95	1	500	3	0.003	0	0.0021182	0.00852738	166	170	180	330	0
0.95	1	500	5	0.003	0	0.00211418	0.00856657	100	106	120	394	0.002
0.95	1	500	7	0.003	0	0.00213155	0.00869546	71	77	93	423	0
0.95	1	500	10	0.003	0	0.00212548	0.0087583	50	58	76	442	0
0.95	1	500	15	0.003	0	0.00215885	0.00905857	33	41	65	459	0
0.95	1	500	20	0.003	0	0.00214856	0.00917906	25	35	57	465	0
0.95	1	500	25	0.003	0	0.00216035	0.00941099	20	30	58	470	0.002
0.95	1	500	30	0.003	0	0.00226588	0.0101278	16	26	56	474	0.002
0.95	1	500	40	0.003	0	0.00229256	0.0107452	12	24	52	476	0.002
0.95	1	500	50	0.003	0	0.00222204	0.0108713	10	22	50	478	0
0.95	1	500	70	0.003	0	0.00232531	0.00853324	7	19	55	481	0
0.95	1	500	100	0.003	0	0.0023611	0.0099356	5	19	51	481	0.002
0.95	1	500	200	0.003	0	0.0037291	NA	2	18	50	482	0.002
0.95	1	1000	1	0.003	0	0.00315789	0.00631579	1000	1000	1000	0	0
0.95	1	1000	3	0.003	0	0.0031711	0.00636251	333	341	355	659	0
0.95	1	1000	5	0.003	0	0.00317803	0.00747947	200	212	232	788	0
0.95	1	1000	7	0.003	0	0.00320766	0.00647847	142	156	176	844	0
0.95	1	1000	10	0.003	0	0.00320369	0.00650282	100	116	142	884	0
0.95	1	1000	15	0.003	0	0.00326329	0.00668338	66	84	114	916	0.002
0.95	1	1000	20	0.003	0	0.00325671	0.00672907	50	72	106	928	0
0.95	1	1000	25	0.003	0	0.00328412	0.00685044	40	60	96	940	0
0.95	1	1000	30	0.003	0	0.00334729	0.00705617	33	55	93	945	0.001
0.95	1	1000	40	0.003	0	0.00337022	0.00725349	25	49	89	951	0
0.95	1	1000	50	0.003	0	0.00343111	0.00756106	20	48	86	952	0.003
0.95	1	1000	70	0.003	0	0.00232531	0.00853324	14	40	88	960	0
0.95	1	1000	100	0.003	0	0.0023611	0.0074443	10	38	84	962	0
0.95	1	1000	200	0.003	0	0.00272899	0.00918668	5	35	83	965	0
0.95	1	1500	1	0.003	0.000701754	0.00280702	0.00631579	1500	1500	1500	0	0.000666667
0.95	1	1500	3	0.003	0.000702247	0.00281493	0.0063561	502	514	530	986	0
0.95	1	1500	5	0.003	0.000702741	0.00282291	0.00639711	304	320	344	1180	0.00133333
0.95	1	1500	7	0.003	0.000704177	0.00283476	0.00644761	216	236	266	1264	0
0.95	1	1500	10	0.003	0.00070398	0.00284312	0.00650282	152	176	208	1324	0.00133333
0.95	1	1500	15	0.003	0.000705225	0.00286372	0.00584742	108	130	168	1370	0.000666667
0.95	1	1500	20	0.003	0.000706476	0.00288472	0.00593729	81	107	149	1393	0.000666667
0.95	1	1500	25	0.003	0.000707733	0.00290614	0.00603098	68	94	134	1406	0.000666667
0.95	1	1500	30	0.003	0.000708995	0.002928	0.00612878	54	84	128	1416	0.00133333
0.95	1	1500	40	0.003	0.000721291	0.0030157	0.00643539	45	75	125	1425	0.000666667
0.95	1	1500	50	0.003	0.000714107	0.00302005	0.00656792	38	70	120	1430	0.00133333
0.95	1	1500	70	0.003	0.000734376	0.00319161	0.00729466	33	63	113	1437	0.000666667
0.95	1	1500	100	0.003	0.000727329	0.00328937	0.00673477	17	63	111	1437	0.002
0.95	1	1500	200	0.003	0.000814475	0.00299495	0.0115597	17	59	113	1441	0.000666667
0.95	1	2000	1	0.003	0.00105263	0.00315789	0.00578947	2000	2000	2000	0	0
0.95	1	2000	3	0.003	0.0010548	0.00264118	0.00582918	670	684	702	1316	0
0.95	1	2000	5	0.003	0.00105485	0.00264554	0.0058577	406	424	450	1576	0.0005
0.95	1	2000	7	0.003	0.00105863	0.0031963	0.00590766	293	315	345	1685	0
0.95	1	2000	10	0.003	0.00105765	0.00266327	0.00594608	208	234	272	1766	0.0015
0.95	1	2000	15	0.003	0.00106315	0.00268817	0.00605392	141	173	213	1827	0.0015
0.95	1	2000	20	0.003	0.0010633	0.00269971	0.00554585	108	144	190	1856	0.0005
0.95	1	2000	25	0.003	0.00106616	0.00271844	0.00562725	90	128	178	1872	0.0005
0.95	1	2000	30	0.003	0.0010663	0.00276631	0.00577479	76	116	168	1884	0.001
0.95	1	2000	40	0.003	0.000531794	0.00277678	0.00589229	64	100	154	1900	0.001
0.95	1	2000	50	0.003	0.000533223	0.0028176	0.00608902	54	96	148	1904	0.001
0.95	1	2000	70	0.003	0.000547263	0.00297012	0.0058828	40	88	150	1912	0.0015
0.95	1	2000	100	0.003	0.000540526	0.00304916	0.00639798	36	84	144	1916	0.0005
0.95	1	2000	200	0.003	0.000555974	0.00272899	0.00665278	28	78	142	1922	0.001
0.95	1	3000	1	0.003	0.00105263	0.00280702	0.00526316	3000	3000	3000	0	0
0.95	1	3000	3	0.003	0.00105374	0.00281493	0.0052911	1010	1028	1050	1972	0.000333333
0.95	1	3000	5	0.003	0.00105485	0.00282291	0.00531945	614	640	668	2360	0
0.95	1	3000	7	0.003	0.00105739	0.00283476	0.00499301	446	472	506	2528	0.000333333
0.95	1	3000	10	0.003	0.00105765	0.00284312	0.00503355	322	356	392	2644	0.00133333
0.95	1	3000	15	0.003	0.00106047	0.00286372	0.00508968	224	262	306	2738	0.001
0.95	1	3000	20	0.003	0.0010633	0.00288472	0.00515731	176	218	266	2782	0.000666667
0.95	1	3000	25	0.003	0.00106616	0.00290614	0.00522742	148	190	244	2810	0.000333333
0.95	1	3000	30	0.003	0.00106904	0.002928	0.00530016	130	174	226	2826	0.000666667
0.95	1	3000	40	0.003	0.00107486	0.00297306	0.00545425	105	155	217	2845	0.00133333
0.95	1	3000	50	0.003	0.00108076	0.00302005	0.00517516	92	142	212	2858	0.001
0.95	1	3000	70	0.003	0.00111602	0.00275197	0.00561631	78	130	194	2870	0.000333333
0.95	1	3000	100	0.003	0.00111164	0.00281454	0.00545053	70	122	202	2878	0.000666667
0.95	1	3000	200	0.003	0.00118125	0.00272899	0.00603093	55	119	191	2881	0.001
0.95	1	5000	1	0.003	0.00147368	0.00294737	0.00463158	5000	5000	5000	0	0
0.95	1	5000	3	0.003	0.00147645	0.00295728	0.00465507	1688	1712	1738	3288	0.0004
0.95	1	5000	5	0.003	0.00147805	0.0029649	0.00467509	1036	1064	1102	3936	0.0004
0.95	1	5000	7	0.003	0.00148084	0.00297497	0.00469916	756	788	830	4212	0.0002
0.95	1	5000	10	0.003	0.00148355	0.00298721	0.00473104	548	588	636	4412	0.0008
0.95	1	5000	15	0.003	0.00149061	0.00301305	0.00456874	383	433	499	4567	0.0008
0.95	1	5000	20	0.003	0.00149472	0.0030332	0.00461816	310	366	430	4634	0.0014
0.95	1	5000	25	0.003	0.00150039	0.00305692	0.00467406	256	316	386	4684	0.0012
0.95	1	5000	30	0.003	0.0015123	0.00286362	0.0047522	230	292	368	4708	0.0006
0.95	1	5000	40	0.003	0.00151775	0.00289437	0.00460011	193	257	335	4743	0.0006
0.95	1	5000	50	0.003	0.00152963	0.00293883	0.00471662	170	238	318	4762	0.0006
0.95	1	5000	70	0.003	0.00156406	0.00305395	0.00471534	147	221	309	4779	0.0008
0.95	1	5000	100	0.003	0.00159301	0.00290773	0.00509523	128	204	292	4796	0.0012
0.95	1	5000	200	0.003	0.00145493	0.00310542	0.0055838	109	199	299	4801	0.0014
0.95	1	200	1	0.01	0	0.0105263	0.0263158	200	200	200	0	0
0.95	1	200	3	0.01	0	0.0107477	0.0273213	66	72	84	128	0.005
0.95	1	200	5	0.01	0	0.0107552	0.0278214	40	48	64	152	0
0.95	1	200	7	0.01	0	0.0111043	0.0293074	28	38	56	162	0.01
0.95	1	200	10	0.01	0	0.0110609	0.0300766	20	30	48	170	0.005
0.95	1	200	15	0.01	0	0.0117089	0.0257555	13	27	49	173	0.005
0.95	1	200	20	0.01	0	0.0117499	0.0269572	10	24	48	176	0.01
0.95	1	200	25	0.01	0	0.012141	0.0294463	8	24	48	176	0
0.95	1	200	30	0.01	0	0.00640949	0.0395256	6	22	46	178	0
0.95	1	200	40	0.01	0	0.0135707	0.0450971	5	17	49	183	0
0.95	1	200	50	0.01	0	0.00608902	0.0306823	4	18	48	182	0
0.95	1	200	70	0.01	0	0.0106177	NA	2	16	52	184	0
0.95	1	200	100	0.01	0	0.0074443	NA	2	18	48	182	0
0.95	1	200	200	0.01	0	NA	NA	1	21	57	179	0.005
0.95	1	500	1	0.01	0.00210526	0.0105263	0.0189474	500	500	500	0	0.002
0.95	1	500	3	0.01	0.0021182	0.0106823	0.0193973	168	180	196	320	0
0.95	1	500	5	0.01	0.00211418	0.0107552	0.0197091	104	120	144	380	0.004
0.95	1	500	7	0.01	0.00213155	0.00869546	0.0202514	77	95	119	405	0
0.95	1	500	10	0.01	0.00212548	0.0087583	0.020788	56	78	112	422	0.002
0.95	1	500	15	0.01	0.00215885	0.00905857	0.0194495	41	65	103	435	0.002
0.95	1	500	20	0.01	0.00214856	0.00917906	0.0203277	33	61	95	439	0.002
0.95	1	500	25	0.01	0.00216035	0.00941099	0.0216245	28	58	100	442	0
0.95	1	500	30	0.01	0.00226588	0.0101278	0.0203619	26	54	96	446	0.008
0.95	1	500	40	0.01	0.00229256	0.0107452	0.0235192	22	54	100	446	0.002
0.95	1	500	50	0.01	0.00222204	0.0108713	0.0263467	20	52	92	448	0.004
0.95	1	500	70	0.01	0.00232531	0.00853324	0.0326743	19	51	97	449	0.004
0.95	1	500	100	0.01	0.0023611	0.0099356	NA	11	53	103	447	0.002
0.95	1	500	200	0.01	0	NA	NA	6	52	104	448	0.006
0.95	1	1000	1	0.01	0.00421053	0.00947368	0.0168421	1000	1000	1000	0	0
0.95	1	1000	3	0.01	0.00423263	0.00957455	0.0171515	345	363	387	637	0.001
0.95	1	1000	5	0.01	0.00424644	0.00965846	0.0163131	218	242	276	758	0.001
0.95	1	1000	7	0.01	0.00429078	0.0098152	0.0166984	164	192	226	808	0
0.95	1	1000	10	0.01	0.0042925	0.00990359	0.0170382	126	158	198	842	0.003
0.95	1	1000	15	0.01	0.00438514	0.0102767	0.0167044	96	132	182	868	0.001
0.95	1	1000	20	0.01	0.00438878	0.0104486	0.0173077	82	122	180	878	0.001
0.95	1	1000	25	0.01	0.00443914	0.00941099	0.0182134	76	116	170	884	0.001
0.95	1	1000	30	0.01	0.00453959	0.00977251	0.0176944	65	113	165	887	0.001
0.95	1	1000	40	0.01	0.00460011	0.010216	0.0196219	57	109	169	891	0.001
0.95	1	1000	50	0.01	0.00343111	0.00914854	0.0197725	58	106	164	894	0.005
0.95	1	1000	70	0.01	0.00364506	0.0106177	0.0197151	52	106	176	894	0.001
0.95	1	1000	100	0.01	0.0037877	0.0099356	0.0290151	50	106	166	894	0.008
0.95	1	1000	200	0.01	0.00272899	0.00918668	NA	45	103	175	897	0.002
0.95	1	1500	1	0.01	0.00491228	0.00982456	0.0154386	1500	1500	1500	0	0
0.95	1	1500	3	0.01	0.00493661	0.0099227	0.0156833	524	546	572	954	0
0.95	1	1500	5	0.01	0.00496127	0.0100235	0.0151914	334	364	398	1136	0.000666667
0.95	1	1500	7	0.01	0.00499301	0.00939572	0.0154549	252	290	328	1210	0.000666667
0.95	1	1500	10	0.01	0.00502437	0.0095205	0.0158164	194	236	286	1264	0.00266667
0.95	1	1500	15	0.01	0.00508968	0.00976254	0.0156357	150	198	254	1302	0.002
0.95	1	1500	20	0.01	0.00515731	0.010022	0.016339	131	181	243	1319	0.00133333
0.95	1	1500	25	0.01	0.00522742	0.010301	0.0160878	120	174	246	1326	0.00266667
0.95	1	1500	30	0.01	0.00530016	0.00965961	0.0157526	112	170	232	1330	0.00133333
0.95	1	1500	40	0.01	0.00466831	0.0103864	0.0163881	103	163	235	1337	0.002
0.95	1	1500	50	0.01	0.00471662	0.00970665	0.0163484	100	158	230	1342	0.00266667
0.95	1	1500	70	0.01	0.00509767	0.00988873	0.0171349	93	159	237	1341	0.00266667
0.95	1	1500	100	0.01	0.00431201	0.0099356	0.0240424	97	161	227	1339	0.00266667
0.95	1	1500	200	0.01	0.00458972	0.0115597	NA	83	155	233	1345	0.00333333
0.95	1	2000	1	0.01	0.00578947	0.01	0.0147368	2000	2000	2000	0	0.001
0.95	1	2000	3	0.01	0.00582918	0.0101119	0.0144456	698	728	758	1272	0.002
0.95	1	2000	5	0.01	0.0058577	0.00965846	0.0146325	448	486	526	1514	0.001
0.95	1	2000	7	0.01	0.00590766	0.00977973	0.0148955	341	387	435	1613	0.002
0.95	1	2000	10	0.01	0.00594608	0.00990359	0.0152105	270	316	376	1684	0.002
0.95	1	2000	15	0.01	0.00605392	0.0101936	0.0152421	207	265	331	1735	0.0035
0.95	1	2000	20	0.01	0.00554585	0.00980997	0.0151531	182	242	328	1758	0.0045
0.95	1	2000	25	0.01	0.00562725	0.0100767	0.015065	178	232	302	1768	0.003
0.95	1	2000	30	0.01	0.00577479	0.00977251	0.0151182	154	226	306	1774	0.004
0.95	1	2000	40	0.01	0.00523802	0.010216	0.015431	144	220	300	1780	0.0015
0.95	1	2000	50	0.01	0.00539122	0.00999159	0.0159587	140	214	300	1786	0.0015
0.95	1	2000	70	0.01	0.00509767	0.00953767	0.0177374	130	210	300	1790	0.0015
0.95	1	2000	100	0.01	0.00545053	0.0099356	0.018289	122	210	292	1790	0.0015
0.95	1	2000	200	0.01	0.0049802	0.00918668	NA	122	206	298	1794	0.0015
0.95	1	3000	1	0.01	0.00666667	0.00982456	0.0136842	3000	3000	3000	0	0
0.95	1	3000	3	0.01	0.0063561	0.0099227	0.0138759	1062	1092	1126	1908	0.001
0.95	1	3000	5	0.01	0.00639711	0.0100235	0.0137038	682	728	782	2272	0.002
0.95	1	3000	7	0.01	0.00644761	0.00976796	0.0139191	526	580	638	2420	0.00266667
0.95	1	3000	10	0.01	0.00650282	0.00990359	0.0138098	412	478	548	2522	0.00366667
0.95	1	3000	15	0.01	0.00661334	0.00976254	0.0139072	336	396	476	2604	0.000333333
0.95	1	3000	20	0.01	0.00633168	0.010022	0.0139937	290	368	450	2632	0.00266667
0.95	1	3000	25	0.01	0.00643868	0.00985361	0.014067	268	352	440	2648	0.003
0.95	1	3000	30	0.01	0.00612878	0.0101278	0.0141241	258	344	432	2656	0.00366667
0.95	1	3000	40	0.01	0.00633799	0.00969765	0.0141757	239	329	429	2671	0.00166667
0.95	1	3000	50	0.01	0.00608902	0.00970665	0.0148332	238	324	428	2676	0.00566667
0.95	1	3000	70	0.01	0.00615432	0.00988873	0.0149512	222	318	426	2682	0.00366667
0.95	1	3000	100	0.01	0.00607213	0.0099356	0.016317	216	314	428	2686	0.00333333
0.95	1	3000	200	0.01	0.0049802	0.00918668	NA	213	319	435	2681	0.00233333
0.95	1	5000	1	0.01	0.00715789	0.00989474	0.0130526	5000	5000	5000	0	0.0006
0.95	1	5000	3	0.01	0.00721266	0.00999833	0.0130159	1780	1820	1866	3180	0.0014
0.95	1	5000	5	0.01	0.00726262	0.00987742	0.0129633	1144	1218	1286	3782	0.0014
0.95	1	5000	7	0.01	0.00731954	0.00998209	0.0129158	898	968	1038	4032	0.0016
0.95	1	5000	10	0.01	0.00717463	0.00990359	0.0129384	714	798	884	4202	0.0024
0.95	1	5000	15	0.01	0.00731752	0.0099344	0.0131574	561	665	767	4335	0.0016
0.95	1	5000	20	0.01	0.00720996	0.00993707	0.0130845	520	616	722	4384	0.0018
0.95	1	5000	25	0.01	0.00709947	0.00994271	0.0132857	480	588	698	4412	0.0026
0.95	1	5000	30	0.01	0.00700901	0.00998607	0.0132478	452	568	690	4432	0.0026
0.95	1	5000	40	0.01	0.00697537	0.00990372	0.0132145	441	551	667	4449	0.0036
0.95	1	5000	50	0.01	0.00695936	0.0101645	0.0135607	418	540	664	4460	0.002
0.95	1	5000	70	0.01	0.00693156	0.00996904	0.0138274	409	529	653	4471	0.0012
0.95	1	5000	100	0.01	0.0065987	0.0099356	0.0149802	396	536	680	4464	0.006
0.95	1	5000	200	0.01	0.00627046	0.010722	NA	385	527	671	4473	0.0032
0.95	1	200	1	0.03	0.0105263	0.0315789	0.0578947	200	200	200	0	0
0.95	1	200	3	0.03	0.0107477	0.0273213	0.0562702	72	84	102	116	0.005
0.95	1	200	5	0.03	0.0107552	0.0278214	0.0592486	48	64	88	136	0.005
0.95	1	200	7	0.03	0.00545917	0.0293074	0.0572949	34	58	84	142	0.005
0.95	1	200	10	0.03	0.0109156	0.0300766	0.0621689	28	54	84	146	0.02
0.95	1	200	15	0.03	0.00561341	0.0257555	0.0672008	25	51	85	149	0.03
0.95	1	200	20	0.03	0.00554585	0.0269572	0.064571	20	50	84	150	0.01
0.95	1	200	25	0.03	0.00562725	0.0294463	0.0965721	18	50	88	150	0.005
0.95	1	200	30	0.03	0.00640949	0.0245995	NA	20	50	92	150	0
0.95	1	200	40	0.03	0.00589229	0.0246542	NA	17	49	87	151	0.005
0.95	1	200	50	0.03	0.00608902	0.0306823	NA	16	48	86	152	0.005
0.95	1	200	70	0.03	0	NA	NA	14	50	90	150	0
0.95	1	200	100	0.03	0.0074443	NA	NA	14	50	90	150	0.025
0.95	1	200	200	0.03	0	NA	NA	1	49	89	151	0.01
0.95	1	500	1	0.03	0.0147368	0.0294737	0.0463158	500	500	500	0	0.002
0.95	1	500	3	0.03	0.0150205	0.0305137	0.0465185	190	212	238	288	0
0.95	1	500	5	0.03	0.0151914	0.0290026	0.0461776	134	164	198	336	0.006
0.95	1	500	7	0.03	0.015531	0.0301232	0.0461653	109	145	187	355	0.004
0.95	1	500	10	0.03	0.0158164	0.0286998	0.0497998	94	134	178	366	0.006
0.95	1	500	15	0.03	0.0140626	0.0283979	0.0507638	89	131	179	369	0.008
0.95	1	500	20	0.03	0.0144544	0.0306239	0.0544556	77	125	181	375	0.002
0.95	1	500	25	0.03	0.015065	0.0294463	0.0519993	78	126	182	374	0.002
0.95	1	500	30	0.03	0.0132089	0.0294492	0.0623963	72	124	180	376	0.012
0.95	1	500	40	0.03	0.0143292	0.0297931	0.0803367	76	128	190	372	0.016
0.95	1	500	50	0.03	0.0148332	0.0362434	NA	72	122	184	378	0.012
0.95	1	500	70	0.03	0.0130577	0.0326743	NA	59	125	185	375	0.012
0.95	1	500	100	0.03	0.0099356	NA	NA	63	123	191	377	0.014
0.95	1	500	200	0.03	0.0037291	NA	NA	40	124	188	376	0.01
0.95	1	1000	1	0.03	0.02	0.0294737	0.0410526	1000	1000	1000	0	0.001
0.95	1	1000	3	0.03	0.0193379	0.0292996	0.0417596	391	425	461	575	0.002
0.95	1	1000	5	0.03	0.0197091	0.0301897	0.0411439	286	326	370	674	0.006
0.95	1	1000	7	0.03	0.0190585	0.0301232	0.0420016	240	288	342	712	0.005
0.95	1	1000	10	0.03	0.0195237	0.0300766	0.0433334	218	268	342	732	0.008
0.95	1	1000	15	0.03	0.0194495	0.0300079	0.0444514	190	254	330	746	0.011
0.95	1	1000	20	0.03	0.0187956	0.0306239	0.0435395	188	256	326	744	0.007
0.95	1	1000	25	0.03	0.0182134	0.0294463	0.0450604	182	256	326	744	0.013
0.95	1	1000	30	0.03	0.0176944	0.0305748	0.0472002	185	251	327	749	0.01
0.95	1	1000	40	0.03	0.0174394	0.0309616	0.0524727	169	251	339	749	0.006
0.95	1	1000	50	0.03	0.0171512	0.0306823	0.0571884	182	250	328	750	0.001
0.95	1	1000	70	0.03	0.0160013	0.0326743	NA	164	252	334	748	0.007
0.95	1	1000	100	0.03	0.0132613	0.0290151	NA	170	250	352	750	0.013
0.95	1	1000	200	0.03	0.00918668	NA	NA	143	243	341	757	0.015
0.95	1	1500	1	0.03	0.0217544	0.0301754	0.0385965	1500	1500	1500	0	0.00133333
0.95	1	1500	3	0.03	0.0207797	0.0296419	0.0394289	596	636	676	864	0.00466667
0.95	1	1500	5	0.03	0.0212337	0.0297934	0.0403152	440	492	550	1008	0.004
0.95	1	1500	7	0.03	0.0209466	0.0299687	0.0395243	366	434	504	1066	0.00666667
0.95	1	1500	10	0.03	0.020788	0.0296157	0.0402421	328	404	484	1096	0.00666667
0.95	1	1500	15	0.03	0.0210924	0.030171	0.040622	304	390	468	1110	0.00333333
0.95	1	1500	20	0.03	0.0203277	0.0306239	0.0419305	293	385	469	1115	0.0133333
0.95	1	1500	25	0.03	0.0204555	0.0294463	0.0429929	298	382	476	1118	0.00533333
0.95	1	1500	30	0.03	0.0205215	0.0309431	0.0435244	286	378	478	1122	0.00733333
0.95	1	1500	40	0.03	0.0192548	0.0305766	0.0468812	293	377	477	1123	0.008
0.95	1	1500	50	0.03	0.0179874	0.0291294	0.0571884	272	380	476	1120	0.0113333
0.95	1	1500	70	0.03	0.0171349	0.0326743	NA	277	375	489	1125	0.0146667
0.95	1	1500	100	0.03	0.0146723	0.0396241	NA	263	375	485	1125	0.00866667
0.95	1	1500	200	0.03	0.00694498	NA	NA	241	369	469	1131	0.008
0.95	1	2000	1	0.03	0.0226316	0.03	0.0378947	2000	2000	2000	0	0.0015
0.95	1	2000	3	0.03	0.0226359	0.029859	0.0377742	804	848	896	1152	0.004
0.95	1	2000	5	0.03	0.0225755	0.0301897	0.0380508	590	652	720	1348	0.0055
0.95	1	2000	7	0.03	0.0219745	0.0300072	0.03846	507	579	659	1421	0.0075
0.95	1	2000	10	0.03	0.0220672	0.0300766	0.0387295	468	542	640	1458	0.0095
0.95	1	2000	15	0.03	0.0221096	0.0297268	0.0392035	421	509	601	1491	0.0055
0.95	1	2000	20	0.03	0.0219066	0.0296822	0.0399888	416	510	612	1490	0.0095
0.95	1	2000	25	0.03	0.0216245	0.0305394	0.0405508	414	510	618	1490	0.0075
0.95	1	2000	30	0.03	0.0214658	0.0305748	0.0412835	406	504	618	1496	0.011
0.95	1	2000	40	0.03	0.0207885	0.0300801	0.0450971	404	506	612	1494	0.015
0.95	1	2000	50	0.03	0.0197725	0.0306823	0.0495117	380	506	616	1494	0.0135
0.95	1	2000	70	0.03	0.0177374	0.0326743	NA	378	498	650	1502	0.005
0.95	1	2000	100	0.03	0.0154607	0.0290151	NA	378	506	630	1494	0.005
0.95	1	2000	200	0.03	0.00918668	NA	NA	348	484	606	1516	0.0095
0.95	1	3000	1	0.03	0.0238596	0.0298246	0.0364912	3000	3000	3000	0	0.000666667
0.95	1	3000	3	0.03	0.0237159	0.0300147	0.0367744	1214	1272	1338	1728	0.00366667
0.95	1	3000	5	0.03	0.0239247	0.0297934	0.0366208	904	982	1064	2018	0.00533333
0.95	1	3000	7	0.03	0.0237633	0.0299687	0.0368614	774	874	968	2126	0.006
0.95	1	3000	10	0.03	0.0233617	0.0300766	0.0372379	704	814	924	2186	0.005
0.95	1	3000	15	0.03	0.0230101	0.030171	0.0375563	648	770	888	2230	0.00733333
0.95	1	3000	20	0.03	0.0229869	0.0299942	0.0381191	648	764	896	2236	0.00766667
0.95	1	3000	25	0.03	0.022828	0.0301717	0.0382492	618	760	904	2240	0.006
0.95	1	3000	30	0.03	0.0224989	0.0300813	0.0399044	616	750	880	2250	0.00733333
0.95	1	3000	40	0.03	0.022012	0.0297931	0.0411829	617	759	897	2241	0.00866667
0.95	1	3000	50	0.03	0.0217326	0.0306823	0.0440272	634	758	896	2242	0.009
0.95	1	3000	70	0.03	0.0197151	0.0295148	NA	606	746	892	2254	0.00633333
0.95	1	3000	100	0.03	0.018289	0.0290151	NA	584	740	906	2260	0.0103333
0.95	1	3000	200	0.03	0.00918668	0.0200123	NA	567	733	881	2267	0.0123333
0.95	1	5000	1	0.03	0.0252632	0.0298947	0.0349474	5000	5000	5000	0	0.0028
0.95	1	5000	3	0.03	0.0252693	0.0299524	0.0351278	2050	2118	2198	2882	0.0036
0.95	1	5000	5	0.03	0.0250095	0.0299518	0.0352398	1528	1630	1738	3370	0.0048
0.95	1	5000	7	0.03	0.0249604	0.029938	0.0353349	1332	1454	1564	3546	0.0052
0.95	1	5000	10	0.03	0.0249357	0.0300766	0.0354751	1226	1358	1490	3642	0.006
0.95	1	5000	15	0.03	0.0247122	0.0299932	0.0357103	1131	1281	1427	3719	0.0076
0.95	1	5000	20	0.03	0.0245383	0.0298692	0.0362451	1110	1268	1430	3732	0.0072
0.95	1	5000	25	0.03	0.0241943	0.02988	0.0364987	1106	1268	1440	3732	0.0072
0.95	1	5000	30	0.03	0.0241671	0.0302766	0.0371192	1064	1254	1430	3746	0.0076
0.95	1	5000	40	0.03	0.0235637	0.0302539	0.0384463	1105	1259	1443	3741	0.0072
0.95	1	5000	50	0.03	0.0234522	0.029736	0.040535	1092	1270	1446	3730	0.0094
0.95	1	5000	70	0.03	0.0217694	0.0309837	0.0462574	1059	1249	1435	3751	0.0086
0.95	1	5000	100	0.03	0.0196928	0.0290151	NA	1046	1240	1438	3760	0.0132
0.95	1	5000	200	0.03	0.010722	NA	NA	989	1213	1401	3787	0.0112
0.95	1	200	1	0.1	0.0578947	0.1	0.147368	200	200	200	0	0.01
0.95	1	200	3	0.1	0.0562702	0.100054	0.148572	102	124	150	76	0.015
0.95	1	200	5	0.1	0.0592486	0.0955411	0.158862	88	118	150	82	0.005
0.95	1	200	7	0.1	0.0572949	0.101245	0.163866	84	118	150	82	0.025
0.95	1	200	10	0.1	0.0531877	0.0950295	0.168549	80	118	160	82	0.02
0.95	1	200	15	0.1	0.054244	0.104718	NA	79	119	157	81	0.01
0.95	1	200	20	0.1	0.0487006	0.0881605	NA	74	116	160	84	0.02
0.95	1	200	25	0.1	0.0419981	0.0965721	NA	74	120	164	80	0.035
0.95	1	200	30	0.1	0.0395256	NA	NA	70	118	166	82	0.03
0.95	1	200	40	0.1	0.0246542	NA	NA	69	123	169	77	0.025
0.95	1	200	50	0.1	0.0306823	NA	NA	66	122	174	78	0.05
0.95	1	200	70	0.1	0.0106177	NA	NA	48	114	166	86	0.025
0.95	1	200	100	0.1	0.0074443	NA	NA	50	116	170	84	0.045
0.95	1	200	200	0.1	0	NA	NA	1	113	163	87	0.045
0.95	1	500	1	0.1	0.0736842	0.0989474	0.128421	500	500	500	0	0.002
0.95	1	500	3	0.1	0.0728119	0.100688	0.130408	270	308	346	192	0.014
0.95	1	500	5	0.1	0.0702545	0.10031	0.135018	240	296	354	204	0.018
0.95	1	500	7	0.1	0.0704417	0.0992492	0.134948	243	293	345	207	0.012
0.95	1	500	10	0.1	0.0679538	0.100339	0.140097	236	296	360	204	0.032
0.95	1	500	15	0.1	0.0654901	0.100981	0.158627	231	295	361	205	0.028
0.95	1	500	20	0.1	0.0609645	0.102192	NA	235	299	369	201	0.018
0.95	1	500	25	0.1	0.0519993	0.111106	NA	230	300	364	200	0.018
0.95	1	500	30	0.1	0.0506124	0.134422	NA	222	296	360	204	0.02
0.95	1	500	40	0.1	0.0382047	0.0803367	NA	214	296	364	204	0.024
0.95	1	500	50	0.1	0.0362434	NA	NA	218	296	380	204	0.024
0.95	1	500	70	0.1	0.0197151	NA	NA	191	289	369	211	0.036
0.95	1	500	100	0.1	0.018289	NA	NA	187	289	375	211	0.024
0.95	1	500	200	0.1	0.0037291	NA	NA	94	278	368	222	0.03
0.95	1	1000	1	0.1	0.0810526	0.1	0.12	1000	1000	1000	0	0.006
0.95	1	1000	3	0.1	0.079985	0.10035	0.121682	567	615	671	385	0.016
0.95	1	1000	5	0.1	0.0803316	0.10031	0.122239	516	584	664	416	0.016
0.95	1	1000	7	0.1	0.078875	0.0992492	0.125176	514	582	660	418	0.022
0.95	1	1000	10	0.1	0.0762074	0.100339	0.128537	510	592	678	408	0.025
0.95	1	1000	15	0.1	0.0742794	0.100981	0.138503	494	588	672	412	0.019
0.95	1	1000	20	0.1	0.0684628	0.102192	0.203632	506	602	700	398	0.041
0.95	1	1000	25	0.1	0.0654284	0.0965721	NA	500	600	718	400	0.023
0.95	1	1000	30	0.1	0.0637143	0.0995287	NA	491	593	693	407	0.017
0.95	1	1000	40	0.1	0.0524727	NA	NA	491	597	705	403	0.028
0.95	1	1000	50	0.1	0.0440272	1	NA	478	592	708	408	0.04
0.95	1	1000	70	0.1	0.0247577	0.0527267	NA	454	576	696	424	0.03
0.95	1	1000	100	0.1	0.018289	NA	NA	420	570	694	430	0.029
0.95	1	1000	200	0.1	0.00918668	NA	NA	381	553	693	447	0.033
0.95	1	1500	1	0.1	0.0849123	0.0996491	0.115789	1500	1500	1500	0	0.00333333
0.95	1	1500	3	0.1	0.0840613	0.100238	0.117019	868	924	998	576	0.0106667
0.95	1	1500	5	0.1	0.0827972	0.10031	0.119303	798	878	968	622	0.016
0.95	1	1500	7	0.1	0.0824652	0.0999177	0.119673	782	870	974	630	0.0133333
0.95	1	1500	10	0.1	0.0805968	0.100339	0.124973	774	888	990	612	0.014
0.95	1	1500	15	0.1	0.0782164	0.10174	0.13388	780	896	990	604	0.0226667
0.95	1	1500	20	0.1	0.0741849	0.102192	0.158663	779	895	1017	605	0.024
0.95	1	1500	25	0.1	0.0711733	0.100818	1	770	902	1016	598	0.02
0.95	1	1500	30	0.1	0.0641477	0.10879	NA	768	886	1012	614	0.0226667
0.95	1	1500	40	0.1	0.0520115	0.127523	NA	747	887	1033	613	0.0266667
0.95	1	1500	50	0.1	0.0475068	NA	NA	752	886	1016	614	0.0433333
0.95	1	1500	70	0.1	0.0326743	NA	NA	725	863	1015	637	0.0466667
0.95	1	1500	100	0.1	0.018289	0.0396241	NA	663	865	1025	635	0.046
0.95	1	1500	200	0.1	0.00694498	NA	NA	569	819	1011	681	0.036
0.95	1	2000	1	0.1	0.0863158	0.1	0.114211	2000	2000	2000	0	0.0035
0.95	1	2000	3	0.1	0.0862519	0.0996998	0.114233	1162	1236	1312	764	0.013
0.95	1	2000	5	0.1	0.0855404	0.10031	0.116118	1076	1170	1270	830	0.015
0.95	1	2000	7	0.1	0.0846711	0.0997509	0.117632	1035	1163	1263	837	0.0155
0.95	1	2000	10	0.1	0.0828642	0.100339	0.119859	1056	1180	1296	820	0.019
0.95	1	2000	15	0.1	0.0814116	0.0992305	0.127438	1061	1187	1315	813	0.017
0.95	1	2000	20	0.1	0.0773192	0.102192	0.136898	1060	1204	1340	796	0.027
0.95	1	2000	25	0.1	0.0744004	0.103137	1	1058	1192	1330	808	0.022
0.95	1	2000	30	0.1	0.0675173	0.0995287	NA	1034	1182	1316	818	0.027
0.95	1	2000	40	0.1	0.0572143	0.107605	NA	1034	1186	1340	814	0.032
0.95	1	2000	50	0.1	0.0495117	1	NA	1034	1184	1336	816	0.0385
0.95	1	2000	70	0.1	0.0326743	NA	NA	978	1148	1336	852	0.022
0.95	1	2000	100	0.1	0.0222614	1	NA	972	1158	1326	842	0.036
0.95	1	2000	200	0.1	0.00918668	NA	NA	836	1100	1314	900	0.0335
0.95	1	3000	1	0.1	0.0891228	0.0996491	0.110877	3000	3000	3000	0	0.004
0.95	1	3000	3	0.1	0.0886852	0.0998051	0.112096	1758	1860	1950	1140	0.015
0.95	1	3000	5	0.1	0.0878095	0.0997751	0.112979	1634	1768	1886	1232	0.0166667
0.95	1	3000	7	0.1	0.0872502	0.0999177	0.113755	1608	1752	1900	1248	0.0133333
0.95	1	3000	10	0.1	0.0859682	0.100339	0.116059	1636	1778	1920	1222	0.0176667
0.95	1	3000	15	0.1	0.0839459	0.100183	0.119843	1608	1774	1930	1226	0.0216667
0.95	1	3000	20	0.1	0.0806698	0.0995468	0.131479	1626	1806	1972	1194	0.0203333
0.95	1	3000	25	0.1	0.0779224	0.100818	0.149322	1628	1804	1970	1196	0.029
0.95	1	3000	30	0.1	0.0722965	0.100203	NA	1592	1778	1956	1222	0.0256667
0.95	1	3000	40	0.1	0.0631192	0.0961359	NA	1587	1783	1977	1217	0.0326667
0.95	1	3000	50	0.1	0.0517481	1	NA	1546	1770	1984	1230	0.0273333
0.95	1	3000	70	0.1	0.0367597	NA	NA	1512	1734	1942	1266	0.0263333
0.95	1	3000	100	0.1	0.0240424	NA	NA	1486	1708	1942	1292	0.0336667
0.95	1	3000	200	0.1	0.00918668	0.0200123	NA	1345	1653	1909	1347	0.0373333
0.95	1	5000	1	0.1	0.0915789	0.1	0.108842	5000	5000	5000	0	0.0044
0.95	1	5000	3	0.1	0.0910126	0.100023	0.109217	2976	3092	3234	1908	0.0118
0.95	1	5000	5	0.1	0.0902551	0.0999889	0.109827	2782	2932	3102	2068	0.0186
0.95	1	5000	7	0.1	0.0900812	0.100051	0.110731	2728	2914	3100	2086	0.0198
0.95	1	5000	10	0.1	0.0890075	0.0997949	0.111889	2758	2946	3146	2054	0.0214
0.95	1	5000	15	0.1	0.0873144	0.099801	0.116497	2769	2965	3153	2035	0.026
0.95	1	5000	20	0.1	0.084645	0.100587	0.122254	2768	2998	3238	2002	0.021
0.95	1	5000	25	0.1	0.0809927	0.0990619	0.135413	2792	2998	3248	2002	0.024
0.95	1	5000	30	0.1	0.0760478	0.0999331	NA	2736	2970	3210	2030	0.0284
0.95	1	5000	40	0.1	0.0659574	0.100067	NA	2737	2971	3243	2029	0.029
0.95	1	5000	50	0.1	0.0571884	1	NA	2698	2934	3220	2066	0.0308
0.95	1	5000	70	0.1	0.038091	NA	NA	2613	2893	3169	2107	0.031
0.95	1	5000	100	0.1	0.0257425	NA	NA	2534	2850	3146	2150	0.0326
0.95	1	5000	200	0.1	0.010722	NA	NA	2311	2739	3095	2261	0.0254
0.7	1	200	1	0.001	0	0	0.00714286	200	200	200	0	0.005
0.7	1	200	3	0.001	0	0	0.0072677	66	66	70	134	0
0.7	1	200	5	0.001	0	0	0.00724714	40	40	46	160	0
0.7	1	200	7	0.001	0	0	0.00745323	28	28	34	172	0
0.7	1	200	10	0.001	0	0	0.0073834	20	20	28	180	0.005
0.7	1	200	15	0.001	0	0	0.00773065	13	13	21	187	0
0.7	1	200	20	0.001	0	0	0.00767791	10	10	18	190	0
0.7	1	200	25	0.001	0	0	0.00783754	8	8	16	192	0.005
0.7	1	200	30	0.001	0	0	0.0090235	6	6	14	194	0
0.7	1	200	40	0.001	0	0	0.00837653	5	5	13	195	0
0.7	1	200	50	0.001	0	0	0.00879773	4	4	14	196	0
0.7	1	200	70	0.001	0	0	0.0177374	2	2	14	198	0
0.7	1	200	100	0.001	0	0	0.0124495	2	2	14	198	0.005
0.7	1	200	200	0.001	0	0	NA	1	1	11	199	0
0.7	1	500	1	0.001	0	0	0.00571429	500	500	500	0	0
0.7	1	500	3	0.001	0	0	0.00577047	166	166	172	334	0.002
0.7	1	500	5	0.001	0	0	0.00578073	100	100	106	400	0
0.7	1	500	7	0.001	0	0	0.00585047	71	71	79	429	0.002
0.7	1	500	10	0.001	0	0	0.00586677	50	50	60	450	0
0.7	1	500	15	0.001	0	0	0.00601912	33	33	45	467	0
0.7	1	500	20	0.001	0	0	0.00604967	25	25	35	475	0
0.7	1	500	25	0.001	0	0	0.00614706	20	20	30	480	0
0.7	1	500	30	0.001	0	0	0.00653556	16	16	32	484	0.002
0.7	1	500	40	0.001	0	0	0.00677529	12	12	24	488	0
0.7	1	500	50	0.001	0	0	0.00670685	10	10	22	490	0.004
0.7	1	500	70	0.001	0	0	0.0074652	7	7	21	493	0
0.7	1	500	100	0.001	0	0	0.00843718	5	5	19	495	0
0.7	1	500	200	0.001	0	0	0.00624424	2	2	18	498	0
0.7	1	1000	1	0.001	0	0.00142857	0.00428571	1000	1000	1000	0	0
0.7	1	1000	3	0.001	0	0.00143205	0.00430854	333	335	341	665	0
0.7	1	1000	5	0.001	0	0	0.00432293	200	202	210	798	0
0.7	1	1000	7	0.001	0	0.00144343	0.00436842	142	142	154	858	0.002
0.7	1	1000	10	0.001	0	0	0.00437068	100	102	114	898	0.001
0.7	1	1000	15	0.001	0	0.00145778	0.00446595	66	68	82	932	0.001
0.7	1	1000	20	0.001	0	0.00144833	0.00447058	50	52	68	948	0
0.7	1	1000	25	0.001	0	0.00145365	0.00452289	40	42	56	958	0
0.7	1	1000	30	0.001	0	0.00147408	0.00462636	33	33	51	967	0.001
0.7	1	1000	40	0.001	0	0.00146993	0.00469027	25	25	43	975	0
0.7	1	1000	50	0.001	0	0.00148106	0.00481163	20	22	38	978	0.003
0.7	1	1000	70	0.001	0	0	0.00325553	14	16	34	984	0.002
0.7	1	1000	100	0.001	0	0	0.00335907	10	12	30	988	0.001
0.7	1	1000	200	0.001	0	0	0.00422753	5	7	27	993	0.002
0.7	1	1500	1	0.001	0	0.000952381	0.00285714	1500	1500	1500	0	0.000666667
0.7	1	1500	3	0.001	0	0.000953289	0.00286535	500	502	510	998	0
0.7	1	1500	5	0.001	0	0.0009542	0.00287361	300	304	314	1196	0
0.7	1	1500	7	0.001	0	0.000956392	0.00288582	214	218	230	1282	0.00133333
0.7	1	1500	10	0.001	0	0.000956487	0.00289456	150	154	168	1346	0.000666667
0.7	1	1500	15	0.001	0	0.000958789	0.00291592	100	104	120	1396	0
0.7	1	1500	20	0.001	0	0.000961106	0.0029377	75	77	95	1423	0
0.7	1	1500	25	0.001	0	0.000963438	0.00295993	60	64	80	1436	0.000666667
0.7	1	1500	30	0.001	0	0.000965785	0.00298262	50	54	72	1446	0.000666667
0.7	1	1500	40	0.001	0	0.000983895	0.00307292	37	41	59	1459	0.00133333
0.7	1	1500	50	0.001	0	0.000975327	0.00307827	30	34	52	1466	0
0.7	1	1500	70	0.001	0	0.00100595	0.00325553	21	25	45	1475	0
0.7	1	1500	100	0.001	0	0.00100033	0.00335907	15	19	41	1481	0.000666667
0.7	1	1500	200	0.001	0	0.00114064	0.00472571	7	9	33	1491	0.00133333
0.7	1	2000	1	0.001	0	0.000714286	0.00285714	2000	2000	2000	0	0.0005
0.7	1	2000	3	0.001	0	0.000715513	0.00286822	666	670	678	1330	0.0005
0.7	1	2000	5	0.001	0	0.000715308	0.00287361	400	404	416	1596	0.0025
0.7	1	2000	7	0.001	0	0.000717619	0.00288923	285	291	303	1709	0.001
0.7	1	2000	10	0.001	0	0.000716592	0.00289456	200	206	220	1794	0.0005
0.7	1	2000	15	0.001	0	0.00071969	0.00292338	133	139	153	1861	0.0005
0.7	1	2000	20	0.001	0	0.000719178	0.0029377	100	106	124	1894	0.001
0.7	1	2000	25	0.001	0	0.000720481	0.00295993	80	86	106	1914	0
0.7	1	2000	30	0.001	0	0.000729158	0.0030141	66	72	90	1928	0.0015
0.7	1	2000	40	0.001	0	0.000724426	0.00302942	50	56	78	1944	0
0.7	1	2000	50	0.001	0	0.000727088	0.00307827	40	46	66	1954	0.002
0.7	1	2000	70	0.001	0	0.000747834	0.00325553	28	34	56	1966	0
0.7	1	2000	100	0.001	0	0.000740805	0.00335907	20	26	46	1974	0.002
0.7	1	2000	200	0.001	0	0.000770456	0.00422753	10	16	38	1984	0.002
0.7	1	3000	1	0.001	0	0.000952381	0.00238095	3000	3000	3000	0	0.000333333
0.7	1	3000	3	0.001	0	0.000953289	0.00238664	1000	1006	1016	1994	0.001
0.7	1	3000	5	0.001	0	0.0009542	0.00239237	600	608	624	2392	0.001
0.7	1	3000	7	0.001	0	0.000956392	0.00240136	428	436	452	2564	0.001
0.7	1	3000	10	0.001	0	0.000956487	0.00240685	300	308	326	2692	0.000333333
0.7	1	3000	15	0.001	0	0.000958789	0.00242157	200	208	230	2792	0.001
0.7	1	3000	20	0.001	0	0.000961106	0.00243654	150	160	182	2840	0.000666667
0.7	1	3000	25	0.001	0	0.000963438	0.00245175	120	130	152	2870	0.00233333
0.7	1	3000	30	0.001	0	0.000965785	0.00246722	100	110	132	2890	0.000333333
0.7	1	3000	40	0.001	0	0.000970525	0.00249896	75	85	111	2915	0.001
0.7	1	3000	50	0.001	0	0.000975327	0.00253182	60	72	96	2928	0.000666667
0.7	1	3000	70	0.001	0	0.00100595	0.00265948	42	54	76	2946	0.000333333
0.7	1	3000	100	0.001	0	0.00100033	0.00271564	30	40	66	2960	0.001
0.7	1	3000	200	0.001	0	0.00105599	0.00322791	15	25	55	2975	0.002
0.7	1	5000	1	0.001	0	0.000857143	0.00228571	5000	5000	5000	0	0.0008
0.7	1	5000	3	0.001	0	0.000858222	0.00229188	1668	1676	1690	3324	0.0004
0.7	1	5000	5	0.001	0	0.000858616	0.00229624	1000	1012	1030	3988	0.0006
0.7	1	5000	7	0.001	0	0.0008597	0.00230247	714	728	748	4272	0.0004
0.7	1	5000	10	0.001	0	0.000860467	0.00201823	500	516	538	4484	0.0008
0.7	1	5000	15	0.001	0	0.000863197	0.00232548	333	349	373	4651	0.0004
0.7	1	5000	20	0.001	0	0.000864201	0.00203902	250	268	292	4732	0.0012
0.7	1	5000	25	0.001	0	0.000866085	0.00204963	200	218	244	4782	0.001
0.7	1	5000	30	0.001	0	0.000871509	0.00206892	166	184	212	4816	0.0006
0.7	1	5000	40	0.001	0	0.000871801	0.00208237	125	143	169	4857	0.0004
0.7	1	5000	50	0.001	0	0.000875669	0.00210499	100	118	144	4882	0.001
0.7	1	5000	70	0.001	0	0.000889044	0.00216631	71	89	119	4911	0.0008
0.7	1	5000	100	0.001	0	0.00089572	0.00222895	50	68	100	4932	0.0006
0.7	1	5000	200	0.001	0	0.000939819	0.00255087	25	43	75	4957	0.0012
0.7	1	200	1	0.003	0	0	0.0142857	200	200	200	0	0.005
0.7	1	200	3	0.003	0	0	0.0146434	66	66	72	134	0
0.7	1	200	5	0.003	0	0	0.0147123	40	40	48	160	0.005
0.7	1	200	7	0.003	0	0	0.0152582	28	28	36	172	0
0.7	1	200	10	0.003	0	0	0.0152969	20	20	32	180	0
0.7	1	200	15	0.003	0	0	0.0164092	13	13	25	187	0.005
0.7	1	200	20	0.003	0	0	0.0166829	10	10	24	190	0
0.7	1	200	25	0.003	0	0	0.0175181	8	8	22	192	0
0.7	1	200	30	0.003	0	0	0.0213236	6	6	20	194	0
0.7	1	200	40	0.003	0	0	0.0209597	5	5	19	195	0
0.7	1	200	50	0.003	0	0	0.024744	4	4	18	196	0
0.7	1	200	70	0.003	0	0	0.0177374	2	2	18	198	0.015
0.7	1	200	100	0.003	0	0	NA	2	2	16	198	0
0.7	1	200	200	0.003	0	0	NA	1	1	17	199	0.005
0.7	1	500	1	0.003	0	0.00285714	0.00857143	500	500	500	0	0
0.7	1	500	3	0.003	0	0.00287689	0.00868099	166	168	176	332	0.002
0.7	1	500	5	0.003	0	0.00287361	0.00872226	100	104	114	396	0
0.7	1	500	7	0.003	0	0.00289949	0.00885496	71	75	87	425	0.002
0.7	1	500	10	0.003	0	0.00289456	0.00892118	50	54	66	446	0.004
0.7	1	500	15	0.003	0	0.00294599	0.00923131	33	37	51	463	0.006
0.7	1	500	20	0.003	0	0.0029377	0.00935855	25	29	45	471	0.008
0.7	1	500	25	0.003	0	0.00295993	0.0096001	20	24	40	476	0
0.7	1	500	30	0.003	0	0.00311268	0.0103388	16	20	38	480	0.006
0.7	1	500	40	0.003	0	0.00316378	0.010985	12	16	34	484	0.006
0.7	1	500	50	0.003	0	0.00307827	0.0111299	10	14	32	486	0
0.7	1	500	70	0.003	0	0.00325553	0.0134428	7	11	29	489	0.002
0.7	1	500	100	0.003	0	0.00335907	0.019271	5	7	29	493	0.002
0.7	1	500	200	0.003	0	0.00624424	NA	2	4	28	496	0
0.7	1	1000	1	0.003	0	0.00285714	0.00714286	1000	1000	1000	0	0.001
0.7	1	1000	3	0.003	0	0.00286822	0.00720175	333	339	349	661	0.003
0.7	1	1000	5	0.003	0	0.00287361	0.00724714	200	208	222	792	0.001
0.7	1	1000	7	0.003	0	0.00289949	0.00734589	142	150	164	850	0.001
0.7	1	1000	10	0.003	0	0.00289456	0.0073834	100	110	126	890	0.003
0.7	1	1000	15	0.003	0	0.00294599	0.00760702	66	74	96	926	0.001
0.7	1	1000	20	0.003	0	0.0029377	0.00767791	50	60	80	940	0.001
0.7	1	1000	25	0.003	0	0.00295993	0.00783754	40	50	70	950	0.003
0.7	1	1000	30	0.003	0	0.0030141	0.00809772	33	43	67	957	0.001
0.7	1	1000	40	0.003	0	0.00302942	0.00837653	25	35	61	965	0.007
0.7	1	1000	50	0.003	0	0.00307827	0.00879773	20	30	54	970	0.004
0.7	1	1000	70	0.003	0	0.00325553	0.0101449	14	26	48	974	0.005
0.7	1	1000	100	0.003	0	0.00335907	0.00843718	10	20	44	980	0.001
0.7	1	1000	200	0.003	0	0.00422753	NA	5	15	43	985	0.004
0.7	1	1500	1	0.003	0	0.00285714	0.00666667	1500	1500	1500	0	0.000666667
0.7	1	1500	3	0.003	0	0.00286535	0.00671161	500	508	522	992	0.00133333
0.7	1	1500	5	0.003	0	0.00287361	0.00675738	300	310	330	1190	0.002
0.7	1	1500	7	0.003	0	0.00288582	0.00681326	214	226	246	1274	0.000666667
0.7	1	1500	10	0.003	0	0.00289456	0.00687554	150	164	184	1336	0.00133333
0.7	1	1500	15	0.003	0	0.00291592	0.00699942	100	114	136	1386	0.00133333
0.7	1	1500	20	0.003	0	0.0029377	0.00712951	75	91	117	1409	0.00266667
0.7	1	1500	25	0.003	0	0.00295993	0.00726633	60	74	104	1426	0.00266667
0.7	1	1500	30	0.003	0	0.00298262	0.00741052	50	66	94	1434	0.00333333
0.7	1	1500	40	0.003	0	0.00307292	0.00656643	37	53	81	1447	0.000666667
0.7	1	1500	50	0.003	0	0.00307827	0.00670685	30	46	74	1454	0.00533333
0.7	1	1500	70	0.003	0	0.00325553	0.0074652	21	37	65	1463	0.002
0.7	1	1500	100	0.003	0	0.00335907	0.00843718	15	31	67	1469	0.002
0.7	1	1500	200	0.003	0	0.00261919	NA	7	23	55	1477	0.00333333
0.7	1	2000	1	0.003	0.000714286	0.00285714	0.00642857	2000	2000	2000	0	0.002
0.7	1	2000	3	0.003	0.000715513	0.00286822	0.00647687	668	678	690	1322	0.0015
0.7	1	2000	5	0.003	0.000715308	0.00287361	0.00651286	402	414	432	1586	0.002
0.7	1	2000	7	0.003	0.000717619	0.00288923	0.00657288	287	303	327	1697	0.0015
0.7	1	2000	10	0.003	0.000716592	0.00289456	0.00586677	202	218	244	1782	0.002
0.7	1	2000	15	0.003	0.00071969	0.00292338	0.00597191	137	153	181	1847	0.004
0.7	1	2000	20	0.003	0.000719178	0.0029377	0.00604967	102	120	148	1880	0.0025
0.7	1	2000	25	0.003	0.000720481	0.00295993	0.00614706	82	100	132	1900	0.0015
0.7	1	2000	30	0.003	0.000729158	0.0030141	0.0063181	68	86	120	1914	0.002
0.7	1	2000	40	0.003	0.000724426	0.00302942	0.00646678	52	70	102	1930	0.0025
0.7	1	2000	50	0.003	0.000727088	0.00307827	0.00670685	42	62	90	1938	0.0035
0.7	1	2000	70	0.003	0.000747834	0.00325553	0.00629202	30	50	86	1950	0.0035
0.7	1	2000	100	0.003	0.000740805	0.00335907	0.0069075	22	42	78	1958	0.0015
0.7	1	2000	200	0.003	0.000770456	0.00279417	0.00968237	12	32	64	1968	0.002
0.7	1	3000	1	0.003	0.000952381	0.00285714	0.00571429	3000	3000	3000	0	0.00166667
0.7	1	3000	3	0.003	0.000953289	0.00286535	0.00526577	1006	1018	1034	1982	0.002
0.7	1	3000	5	0.003	0.0009542	0.00287361	0.00578073	606	624	646	2376	0.002
0.7	1	3000	7	0.003	0.000956392	0.00288582	0.00582264	434	454	478	2546	0.00266667
0.7	1	3000	10	0.003	0.000956487	0.00289456	0.00536582	308	328	356	2672	0.00233333
0.7	1	3000	15	0.003	0.000958789	0.00291592	0.00544048	208	230	262	2770	0.00266667
0.7	1	3000	20	0.003	0.000961106	0.0029377	0.005518	158	182	222	2818	0.00133333
0.7	1	3000	25	0.003	0.000963438	0.00295993	0.00559856	128	152	186	2848	0.00466667
0.7	1	3000	30	0.003	0.000965785	0.00298262	0.00568239	106	132	168	2868	0.00266667
0.7	1	3000	40	0.003	0.000970525	0.00302942	0.00586075	83	107	145	2893	0.00266667
0.7	1	3000	50	0.003	0.000975327	0.00307827	0.00605524	68	94	136	2906	0.00266667
0.7	1	3000	70	0.003	0.00100595	0.00265948	0.00592128	50	74	116	2926	0.00166667
0.7	1	3000	100	0.003	0.00100033	0.00271564	0.00644541	36	62	106	2938	0.004
0.7	1	3000	200	0.003	0.000500292	0.00322791	0.00714974	21	47	91	2953	0.003
0.7	1	5000	1	0.003	0.00142857	0.00285714	0.00485714	5000	5000	5000	0	0.0002
0.7	1	5000	3	0.003	0.00143119	0.0028665	0.00488289	1680	1696	1716	3304	0.0014
0.7	1	5000	5	0.003	0.00143267	0.00287361	0.00490503	1016	1038	1068	3962	0.0012
0.7	1	5000	7	0.003	0.00143531	0.0028831	0.00493145	730	756	790	4244	0.0016
0.7	1	5000	10	0.003	0.00143784	0.00289456	0.00496669	518	548	582	4452	0.0034
0.7	1	5000	15	0.003	0.00115326	0.00291889	0.0050357	353	383	421	4617	0.003
0.7	1	5000	20	0.003	0.00144833	0.0029377	0.00509652	270	304	348	4696	0.0022
0.7	1	5000	25	0.003	0.00115883	0.00295993	0.00516494	220	254	302	4746	0.0034
0.7	1	5000	30	0.003	0.00116698	0.00299513	0.00492598	186	220	266	4780	0.0048
0.7	1	5000	40	0.003	0.00116912	0.00302942	0.00503581	145	183	221	4817	0.0038
0.7	1	5000	50	0.003	0.00117612	0.00307827	0.00517678	120	158	204	4842	0.0026
0.7	1	5000	70	0.003	0.00119795	0.00284989	0.00511921	89	125	173	4875	0.0032
0.7	1	5000	100	0.003	0.00121287	0.0029681	0.00558053	70	106	152	4894	0.0026
0.7	1	5000	200	0.003	0.00129671	0.00304989	0.00676761	45	81	133	4919	0.0024
0.7	1	200	1	0.01	0	0.00714286	0.0285714	200	200	200	0	0
0.7	1	200	3	0.01	0	0.0072677	0.0297355	66	70	78	130	0
0.7	1	200	5	0.01	0	0.00724714	0.0303597	40	44	56	156	0.005
0.7	1	200	7	0.01	0	0.00745323	0.0320825	28	34	46	166	0.015
0.7	1	200	10	0.01	0	0.0073834	0.0330875	20	26	40	174	0.005
0.7	1	200	15	0.01	0	0.00773065	0.0378667	13	17	33	183	0.015
0.7	1	200	20	0.01	0	0.00767791	0.04148	10	16	32	184	0.015
0.7	1	200	25	0.01	0	0.00783754	0.030224	8	14	30	186	0
0.7	1	200	30	0.01	0	0.0090235	0.0408989	6	12	32	188	0.005
0.7	1	200	40	0.01	0	0.00837653	0.0474834	5	11	29	189	0
0.7	1	200	50	0.01	0	0.00879773	NA	4	10	30	190	0.005
0.7	1	200	70	0.01	0	0.0177374	NA	2	6	26	194	0.01
0.7	1	200	100	0.01	0	0.0124495	NA	2	6	28	194	0.01
0.7	1	200	200	0.01	0	NA	NA	1	5	29	195	0.015
0.7	1	500	1	0.01	0	0.00857143	0.0228571	500	500	500	0	0.002
0.7	1	500	3	0.01	0	0.00868099	0.0204976	166	174	190	326	0.01
0.7	1	500	5	0.01	0	0.00872226	0.0208516	100	114	128	386	0.01
0.7	1	500	7	0.01	0	0.00885496	0.0214531	71	85	105	415	0.006
0.7	1	500	10	0.01	0	0.00892118	0.0220672	50	64	86	436	0.01
0.7	1	500	15	0.01	0	0.00923131	0.0237802	33	49	71	451	0.018
0.7	1	500	20	0.01	0	0.00935855	0.0252179	25	41	65	459	0.014
0.7	1	500	25	0.01	0	0.0096001	0.0273451	20	36	60	464	0.018
0.7	1	500	30	0.01	0	0.0103388	0.0252509	16	32	56	468	0.008
0.7	1	500	40	0.01	0	0.010985	0.0308337	12	30	54	470	0.012
0.7	1	500	50	0.01	0	0.0111299	0.0381706	10	26	54	474	0.006
0.7	1	500	70	0.01	0	0.0074652	NA	7	21	51	479	0.006
0.7	1	500	100	0.01	0	0.00843718	NA	5	21	51	479	0.008
0.7	1	500	200	0.01	0	0.00624424	NA	2	12	42	488	0.008
0.7	1	1000	1	0.01	0.00285714	0.01	0.0185714	1000	1000	1000	0	0.001
0.7	1	1000	3	0.01	0.00286822	0.0101119	0.0189467	339	353	371	647	0.006
0.7	1	1000	5	0.01	0.00287361	0.0102062	0.0177628	208	226	248	774	0.002
0.7	1	1000	7	0.01	0.00289949	0.0103779	0.0182117	152	170	198	830	0.012
0.7	1	1000	10	0.01	0.00289456	0.0104807	0.0186295	108	132	158	868	0.007
0.7	1	1000	15	0.01	0.00294599	0.00923131	0.0198506	76	98	130	902	0.008
0.7	1	1000	20	0.01	0.0029377	0.00935855	0.0186879	60	84	116	916	0.01
0.7	1	1000	25	0.01	0.00295993	0.0096001	0.0197618	50	74	108	926	0.008
0.7	1	1000	30	0.01	0.0030141	0.00997505	0.0213236	43	67	97	933	0.013
0.7	1	1000	40	0.01	0.00302942	0.0104415	0.0209597	33	61	101	939	0.009
0.7	1	1000	50	0.01	0.00307827	0.00879773	0.024744	26	56	90	944	0.007
0.7	1	1000	70	0.01	0.00325553	0.0101449	0.0351602	22	46	82	954	0.006
0.7	1	1000	100	0.01	0.00335907	0.00843718	1	16	42	82	958	0.011
0.7	1	1000	200	0.01	0.00168095	0.00968237	NA	7	33	73	967	0.01
0.7	1	1500	1	0.01	0.0047619	0.00952381	0.0161905	1500	1500	1500	0	0.00266667
0.7	1	1500	3	0.01	0.00478476	0.00961598	0.0164599	510	530	552	970	0.00533333
0.7	1	1500	5	0.01	0.00480792	0.00971058	0.0167417	318	338	368	1162	0.00866667
0.7	1	1500	7	0.01	0.00483792	0.0098212	0.0170609	232	258	288	1242	0.004
0.7	1	1500	10	0.01	0.00387645	0.00995843	0.0175073	170	196	232	1304	0.0133333
0.7	1	1500	15	0.01	0.00391502	0.0102241	0.0171519	120	150	184	1350	0.0106667
0.7	1	1500	20	0.01	0.00395463	0.00935855	0.0180109	91	125	167	1375	0.00666667
0.7	1	1500	25	0.01	0.00399534	0.0096001	0.0175181	82	110	154	1390	0.01
0.7	1	1500	30	0.01	0.00403719	0.00985946	0.018481	68	102	142	1398	0.00666667
0.7	1	1500	40	0.01	0.00418513	0.00919354	0.0192548	59	89	137	1411	0.00933333
0.7	1	1500	50	0.01	0.00421726	0.00954561	0.0191165	48	84	130	1416	0.00733333
0.7	1	1500	70	0.01	0.00325553	0.009195	0.0239178	37	71	113	1429	0.0113333
0.7	1	1500	100	0.01	0.00335907	0.010926	0.0299864	29	63	109	1437	0.00933333
0.7	1	1500	200	0.01	0.00261919	0.00843718	NA	15	49	95	1451	0.0133333
0.7	1	2000	1	0.01	0.005	0.01	0.0157143	2000	2000	2000	0	0.0005
0.7	1	2000	3	0.01	0.00503027	0.0101119	0.0159841	684	706	732	1294	0.007
0.7	1	2000	5	0.01	0.00505076	0.0102062	0.0154714	424	452	480	1548	0.0075
0.7	1	2000	7	0.01	0.00508959	0.00957996	0.0157638	313	341	379	1659	0.0055
0.7	1	2000	10	0.01	0.0051162	0.0096982	0.0161205	232	262	298	1738	0.007
0.7	1	2000	15	0.01	0.00519743	0.00997646	0.0159938	165	199	241	1801	0.0075
0.7	1	2000	20	0.01	0.00525417	0.0102196	0.0166829	132	170	212	1830	0.0045
0.7	1	2000	25	0.01	0.00452289	0.0096001	0.0164407	112	150	196	1850	0.0065
0.7	1	2000	30	0.01	0.00462636	0.00997505	0.0163497	100	136	182	1864	0.0085
0.7	1	2000	40	0.01	0.00469027	0.00938801	0.0178914	84	122	168	1878	0.011
0.7	1	2000	50	0.01	0.00481163	0.00993019	0.0185127	70	112	164	1888	0.0115
0.7	1	2000	70	0.01	0.00419842	0.0101449	0.0204938	60	96	144	1904	0.011
0.7	1	2000	100	0.01	0.00440858	0.0102434	0.0260454	44	84	136	1916	0.0075
0.7	1	2000	200	0.01	0.00279417	0.00968237	NA	28	70	118	1930	0.0095
0.7	1	3000	1	0.01	0.00571429	0.01	0.0142857	3000	3000	3000	0	0.003
0.7	1	3000	3	0.01	0.00574725	0.0101017	0.0144948	1036	1060	1090	1940	0.00833333
0.7	1	3000	5	0.01	0.00578073	0.00971058	0.0147123	644	678	718	2322	0.007
0.7	1	3000	7	0.01	0.00582264	0.0098212	0.0144385	478	516	562	2484	0.00766667
0.7	1	3000	10	0.01	0.00586677	0.00995843	0.0147512	358	394	442	2606	0.00933333
0.7	1	3000	15	0.01	0.00595633	0.00967634	0.0147661	258	302	352	2698	0.00933333
0.7	1	3000	20	0.01	0.00604967	0.00993101	0.0147527	208	254	314	2746	0.00833333
0.7	1	3000	25	0.01	0.00559856	0.0102048	0.015391	180	226	288	2774	0.00866667
0.7	1	3000	30	0.01	0.00568239	0.00985946	0.0153577	158	206	258	2794	0.011
0.7	1	3000	40	0.01	0.00586075	0.00973432	0.0160357	135	183	245	2817	0.0106667
0.7	1	3000	50	0.01	0.00542391	0.0103222	0.0168032	118	168	220	2832	0.011
0.7	1	3000	70	0.01	0.00520725	0.0101449	0.0177374	98	146	204	2854	0.0103333
0.7	1	3000	100	0.01	0.00478425	0.00960439	0.0232395	80	134	194	2866	0.00833333
0.7	1	3000	200	0.01	0.00322791	0.00968237	NA	49	101	169	2899	0.00733333
0.7	1	5000	1	0.01	0.00685714	0.01	0.0134286	5000	5000	5000	0	0.003
0.7	1	5000	3	0.01	0.00690749	0.00981418	0.0133249	1736	1768	1802	3232	0.0064
0.7	1	5000	5	0.01	0.00695317	0.00990871	0.0135026	1088	1132	1178	3868	0.007
0.7	1	5000	7	0.01	0.00670753	0.010014	0.0133882	814	860	914	4140	0.0098
0.7	1	5000	10	0.01	0.00677425	0.00985426	0.0136679	604	660	718	4340	0.0084
0.7	1	5000	15	0.01	0.00690167	0.00979605	0.0135025	441	503	575	4497	0.0094
0.7	1	5000	20	0.01	0.00669489	0.0100463	0.0136281	362	420	488	4580	0.0098
0.7	1	5000	25	0.01	0.00647967	0.00996183	0.0141657	314	378	452	4622	0.0078
0.7	1	5000	30	0.01	0.0066224	0.00990537	0.0139666	280	344	422	4656	0.008
0.7	1	5000	40	0.01	0.00646678	0.0100148	0.0146436	241	307	387	4693	0.0098
0.7	1	5000	50	0.01	0.00631338	0.0101645	0.0149272	214	278	360	4722	0.0086
0.7	1	5000	70	0.01	0.00596258	0.00993888	0.0154592	179	245	323	4755	0.0102
0.7	1	5000	100	0.01	0.00609047	0.0098551	0.0174813	158	220	304	4780	0.0064
0.7	1	5000	200	0.01	0.00422753	0.00968237	NA	105	171	257	4829	0.0102
0.7	1	200	1	0.03	0.00714286	0.0285714	0.0642857	200	200	200	0	0.025
0.7	1	200	3	0.03	0.0072677	0.0297355	0.0614146	68	78	90	122	0.01
0.7	1	200	5	0.03	0.00724714	0.0303597	0.0650801	42	54	72	146	0.02
0.7	1	200	7	0.03	0.00745323	0.0320825	0.0721935	30	44	64	156	0.015
0.7	1	200	10	0.03	0.0073834	0.0330875	0.066967	22	38	60	162	0.035
0.7	1	200	15	0.03	0.00773065	0.0263133	0.0931297	17	31	55	169	0.025
0.7	1	200	20	0.03	0.00767791	0.027593	0.0927121	12	28	52	172	0.035
0.7	1	200	25	0.03	0.00783754	0.030224	NA	8	26	50	174	0.01
0.7	1	200	30	0.03	0	0.0213236	NA	6	22	52	178	0.025
0.7	1	200	40	0.03	0	0.0209597	NA	5	21	47	179	0.015
0.7	1	200	50	0.03	0	0.024744	NA	4	20	44	180	0.025
0.7	1	200	70	0.03	0	0.0177374	NA	2	16	46	184	0.03
0.7	1	200	100	0.03	0	0.0124495	NA	2	16	46	184	0.03
0.7	1	200	200	0.03	0	NA	NA	1	11	41	189	0.02
0.7	1	500	1	0.03	0.0142857	0.0285714	0.0485714	500	500	500	0	0.018
0.7	1	500	3	0.03	0.0145539	0.0295508	0.0513591	178	196	216	304	0.016
0.7	1	500	5	0.03	0.0116991	0.0303597	0.0505783	116	138	164	362	0.026
0.7	1	500	7	0.03	0.0119151	0.0281361	0.0500288	87	111	143	389	0.022
0.7	1	500	10	0.03	0.0120627	0.0292877	0.0544245	68	94	130	406	0.024
0.7	1	500	15	0.03	0.0125963	0.0279446	0.0602147	49	79	113	421	0.008
0.7	1	500	20	0.03	0.0128917	0.0300837	0.0656519	41	73	111	427	0.024
0.7	1	500	25	0.03	0.0096001	0.0273451	0.0748842	38	66	102	434	0.03
0.7	1	500	30	0.03	0.0103388	0.0321656	0.125566	34	60	100	440	0.012
0.7	1	500	40	0.03	0.010985	0.0308337	NA	28	58	98	442	0.028
0.7	1	500	50	0.03	0.00670685	0.024744	NA	24	54	94	446	0.02
0.7	1	500	70	0.03	0.0074652	0.0239178	NA	15	47	91	453	0.034
0.7	1	500	100	0.03	0.00335907	0.019271	NA	11	41	83	459	0.018
0.7	1	500	200	0.03	0	0.00624424	NA	2	26	80	474	0.032
0.7	1	1000	1	0.03	0.0171429	0.03	0.0428571	1000	1000	1000	0	0.008
0.7	1	1000	3	0.03	0.0174632	0.0294594	0.0433195	367	391	423	609	0.015
0.7	1	1000	5	0.03	0.0177628	0.0303597	0.0453614	246	276	312	724	0.019
0.7	1	1000	7	0.03	0.0182117	0.0298508	0.0442682	188	226	268	774	0.017
0.7	1	1000	10	0.03	0.0169505	0.0292877	0.0453692	150	190	234	810	0.019
0.7	1	1000	15	0.03	0.0161299	0.0301243	0.0476848	116	158	208	842	0.022
0.7	1	1000	20	0.03	0.0166829	0.0300837	0.052115	98	146	198	854	0.03
0.7	1	1000	25	0.03	0.015391	0.030224	0.0539424	90	132	186	868	0.029
0.7	1	1000	30	0.03	0.0140713	0.0305748	0.0559991	85	127	179	873	0.025
0.7	1	1000	40	0.03	0.0126894	0.0285217	0.085048	75	115	167	885	0.031
0.7	1	1000	50	0.03	0.0137673	0.0303391	NA	60	106	158	894	0.028
0.7	1	1000	70	0.03	0.0101449	0.0351602	NA	52	100	154	900	0.026
0.7	1	1000	100	0.03	0.00843718	1	NA	34	86	142	914	0.027
0.7	1	1000	200	0.03	0.00168095	NA	NA	17	63	129	937	0.024
0.7	1	1500	1	0.03	0.02	0.0295238	0.0409524	1500	1500	1500	0	0.00733333
0.7	1	1500	3	0.03	0.0194224	0.029429	0.041716	558	592	622	908	0.0126667
0.7	1	1500	5	0.03	0.0198177	0.0303597	0.0413812	370	412	452	1088	0.0233333
0.7	1	1500	7	0.03	0.0191894	0.0302702	0.0421672	290	340	388	1160	0.0186667
0.7	1	1500	10	0.03	0.0197634	0.0305394	0.042515	240	284	334	1216	0.026
0.7	1	1500	15	0.03	0.018376	0.0304795	0.0433635	188	240	298	1260	0.032
0.7	1	1500	20	0.03	0.0180109	0.0300837	0.0459311	165	215	275	1285	0.0306667
0.7	1	1500	25	0.03	0.0175181	0.0292414	0.0488757	150	200	262	1300	0.03
0.7	1	1500	30	0.03	0.0168834	0.0300813	0.0522343	132	192	260	1308	0.024
0.7	1	1500	40	0.03	0.0154384	0.0292482	0.0632227	113	173	235	1327	0.0206667
0.7	1	1500	50	0.03	0.0147292	0.0282937	NA	106	164	226	1336	0.0273333
0.7	1	1500	70	0.03	0.0134428	0.0303474	NA	87	141	209	1359	0.0213333
0.7	1	1500	100	0.03	0.00843718	0.0299864	NA	69	125	189	1375	0.0253333
0.7	1	1500	200	0.03	0.00261919	NA	NA	31	93	173	1407	0.03
0.7	1	2000	1	0.03	0.0214286	0.03	0.0392857	2000	2000	2000	0	0.013
0.7	1	2000	3	0.03	0.0211805	0.030219	0.0394293	752	786	824	1214	0.017
0.7	1	2000	5	0.03	0.0208516	0.029553	0.0394157	510	552	604	1448	0.0225
0.7	1	2000	7	0.03	0.0205596	0.0297359	0.040379	399	451	505	1549	0.0225
0.7	1	2000	10	0.03	0.0203348	0.0302251	0.0411162	328	380	438	1620	0.014
0.7	1	2000	15	0.03	0.0206307	0.0298419	0.0417574	253	319	395	1681	0.0245
0.7	1	2000	20	0.03	0.0197203	0.0300837	0.0431034	228	290	368	1710	0.0285
0.7	1	2000	25	0.03	0.0197618	0.030224	0.0443841	206	268	338	1732	0.0325
0.7	1	2000	30	0.03	0.0187297	0.0305748	0.0491064	184	254	328	1746	0.0265
0.7	1	2000	40	0.03	0.0178914	0.0308337	0.0595703	160	228	312	1772	0.028
0.7	1	2000	50	0.03	0.0168032	0.0303391	1	154	218	292	1782	0.029
0.7	1	2000	70	0.03	0.0134428	0.028445	NA	126	188	262	1812	0.032
0.7	1	2000	100	0.03	0.0102434	0.0260454	NA	104	174	248	1826	0.0265
0.7	1	2000	200	0.03	0.00422753	1	NA	50	124	218	1876	0.025
0.7	1	3000	1	0.03	0.0228571	0.03	0.037619	3000	3000	3000	0	0.00666667
0.7	1	3000	3	0.03	0.0229014	0.0299348	0.0380998	1136	1178	1230	1822	0.0156667
0.7	1	3000	5	0.03	0.0224108	0.0298216	0.0380215	772	828	894	2172	0.0193333
0.7	1	3000	7	0.03	0.0224352	0.0296978	0.0385046	612	678	746	2322	0.0213333
0.7	1	3000	10	0.03	0.0220672	0.0299118	0.0390518	500	570	638	2430	0.023
0.7	1	3000	15	0.03	0.0215329	0.0297489	0.0399091	406	478	558	2522	0.027
0.7	1	3000	20	0.03	0.0214884	0.0300837	0.0404261	356	432	518	2568	0.02
0.7	1	3000	25	0.03	0.0213291	0.030224	0.0416487	324	404	492	2596	0.0246667
0.7	1	3000	30	0.03	0.0201577	0.0300813	0.0442614	296	382	468	2618	0.027
0.7	1	3000	40	0.03	0.0188731	0.0300389	0.0474834	273	349	447	2651	0.0243333
0.7	1	3000	50	0.03	0.0179265	0.0303391	0.0590737	240	324	412	2676	0.0266667
0.7	1	3000	70	0.03	0.0161578	0.0303474	NA	210	280	378	2720	0.0323333
0.7	1	3000	100	0.03	0.0124495	0.0299864	NA	170	254	340	2746	0.0273333
0.7	1	3000	200	0.03	0.005478	NA	NA	101	185	299	2815	0.0316667
0.7	1	5000	1	0.03	0.0245714	0.03	0.036	5000	5000	5000	0	0.0096
0.7	1	5000	3	0.03	0.02431	0.0300484	0.0358555	1904	1964	2024	3036	0.0166
0.7	1	5000	5	0.03	0.024295	0.0300367	0.0362487	1308	1382	1458	3618	0.0224
0.7	1	5000	7	0.03	0.0242707	0.0300102	0.0363086	1046	1138	1206	3862	0.0204
0.7	1	5000	10	0.03	0.0238277	0.030037	0.036626	860	950	1058	4050	0.0244
0.7	1	5000	15	0.03	0.0235258	0.029786	0.0371528	705	803	897	4197	0.0232
0.7	1	5000	20	0.03	0.0229479	0.0300837	0.0377845	618	728	828	4272	0.0268
0.7	1	5000	25	0.03	0.0226278	0.030224	0.0388415	564	674	780	4326	0.0246
0.7	1	5000	30	0.03	0.0222289	0.0302766	0.0399497	528	634	742	4366	0.0262
0.7	1	5000	40	0.03	0.021621	0.0303538	0.0423472	477	583	697	4417	0.0302
0.7	1	5000	50	0.03	0.0203818	0.0303391	0.0514124	426	540	670	4460	0.0278
0.7	1	5000	70	0.03	0.0182403	0.0304626	NA	377	479	597	4521	0.0264
0.7	1	5000	100	0.03	0.0146507	0.0282163	NA	318	426	558	4574	0.0312
0.7	1	5000	200	0.03	0.00676761	NA	NA	207	325	469	4675	0.0324
0.7	1	200	1	0.1	0.05	0.1	0.15	200	200	200	0	0.03
0.7	1	200	3	0.1	0.0532949	0.09539	0.161875	82	102	124	98	0.085
0.7	1	200	5	0.1	0.0470877	0.09498	0.170442	64	88	114	112	0.1
0.7	1	200	7	0.1	0.0508691	0.0969403	0.187035	54	76	104	124	0.075
0.7	1	200	10	0.1	0.0432214	0.0978387	0.231954	44	70	102	130	0.09
0.7	1	200	15	0.1	0.0378667	0.0931297	NA	31	61	97	139	0.105
0.7	1	200	20	0.1	0.027593	0.0927121	NA	26	56	94	144	0.08
0.7	1	200	25	0.1	0.0175181	0.0854688	NA	26	52	92	148	0.11
0.7	1	200	30	0.1	0.0213236	0.0965044	NA	18	48	86	152	0.07
0.7	1	200	40	0.1	0.00837653	NA	NA	15	45	83	155	0.105
0.7	1	200	50	0.1	0.00879773	NA	NA	10	40	82	160	0.115
0.7	1	200	70	0.1	0	0.0177374	NA	2	28	78	172	0.07
0.7	1	200	100	0.1	0	0.0124495	NA	2	30	80	170	0.095
0.7	1	200	200	0.1	0	NA	NA	1	23	81	177	0.055
0.7	1	500	1	0.1	0.0685714	0.1	0.134286	500	500	500	0	0.034
0.7	1	500	3	0.1	0.0675728	0.0982673	0.138876	232	260	294	240	0.056
0.7	1	500	5	0.1	0.0650801	0.101461	0.144913	176	216	258	284	0.062
0.7	1	500	7	0.1	0.0622212	0.100386	0.151785	151	193	241	307	0.07
0.7	1	500	10	0.1	0.0592623	0.101514	0.176829	130	174	222	326	0.088
0.7	1	500	15	0.1	0.0536598	0.0958013	NA	111	157	213	343	0.092
0.7	1	500	20	0.1	0.0483138	0.0927121	NA	87	145	203	355	0.094
0.7	1	500	25	0.1	0.0403482	0.100182	NA	80	134	188	366	0.088
0.7	1	500	30	0.1	0.0321656	0.125566	NA	70	122	182	378	0.092
0.7	1	500	40	0.1	0.0223577	0.0732886	NA	58	110	174	390	0.08
0.7	1	500	50	0.1	0.0168032	1	NA	52	102	168	398	0.082
0.7	1	500	70	0.1	0.0074652	NA	NA	35	89	161	411	0.098
0.7	1	500	100	0.1	0.00335907	NA	NA	19	73	137	427	0.098
0.7	1	500	200	0.1	0	0.00624424	NA	2	48	130	452	0.104
0.7	1	1000	1	0.1	0.0785714	0.1	0.122857	1000	1000	1000	0	0.03
0.7	1	1000	3	0.1	0.0756485	0.0996998	0.125157	475	521	569	479	0.061
0.7	1	1000	5	0.1	0.0746221	0.0992796	0.129449	376	434	490	566	0.076
0.7	1	1000	7	0.1	0.0731621	0.100386	0.13369	330	388	458	612	0.088
0.7	1	1000	10	0.1	0.0696677	0.101514	0.142766	290	352	418	648	0.074
0.7	1	1000	15	0.1	0.0637487	0.102	0.216024	242	312	378	688	0.063
0.7	1	1000	20	0.1	0.0562299	0.102779	NA	214	290	366	710	0.08
0.7	1	1000	25	0.1	0.0488757	0.100182	NA	200	266	350	734	0.084
0.7	1	1000	30	0.1	0.0434142	0.0965044	NA	183	247	323	753	0.087
0.7	1	1000	40	0.1	0.0333831	0.085048	NA	143	223	319	777	0.086
0.7	1	1000	50	0.1	0.024744	1	NA	134	202	306	798	0.1
0.7	1	1000	70	0.1	0.0134428	NA	NA	102	176	280	824	0.09
0.7	1	1000	100	0.1	0.00843718	1	NA	66	154	252	846	0.085
0.7	1	1000	200	0.1	0.00168095	NA	NA	33	107	219	893	0.086
0.7	1	1500	1	0.1	0.0819048	0.1	0.119048	1500	1500	1500	0	0.0286667
0.7	1	1500	3	0.1	0.0806089	0.100176	0.121867	732	780	836	720	0.0646667
0.7	1	1500	5	0.1	0.0792132	0.100004	0.124531	582	646	720	854	0.0746667
0.7	1	1500	7	0.1	0.0765252	0.0997291	0.127196	510	584	658	916	0.0733333
0.7	1	1500	10	0.1	0.0752908	0.0990489	0.133687	456	532	610	968	0.08
0.7	1	1500	15	0.1	0.0688759	0.10174	0.161329	394	470	550	1030	0.082
0.7	1	1500	20	0.1	0.0623075	0.0991807	NA	351	431	535	1069	0.0886667
0.7	1	1500	25	0.1	0.0557869	0.100182	NA	304	402	504	1098	0.0833333
0.7	1	1500	30	0.1	0.0480063	0.111758	NA	286	374	472	1126	0.103333
0.7	1	1500	40	0.1	0.0363068	NA	NA	243	337	427	1163	0.0873333
0.7	1	1500	50	0.1	0.0282937	1	NA	224	310	420	1190	0.082
0.7	1	1500	70	0.1	0.0161578	NA	NA	169	265	387	1235	0.0933333
0.7	1	1500	100	0.1	0.010926	NA	NA	137	233	349	1267	0.092
0.7	1	1500	200	0.1	0.00261919	NA	NA	59	165	309	1335	0.0973333
0.7	1	2000	1	0.1	0.0842857	0.1	0.115714	2000	2000	2000	0	0.0325
0.7	1	2000	3	0.1	0.0823921	0.0996998	0.1177	982	1046	1104	954	0.058
0.7	1	2000	5	0.1	0.0815435	0.0992796	0.11975	784	860	946	1140	0.078
0.7	1	2000	7	0.1	0.0797527	0.0998926	0.123165	681	775	865	1225	0.0785
0.7	1	2000	10	0.1	0.0767459	0.0996595	0.129449	612	702	806	1298	0.07
0.7	1	2000	15	0.1	0.0725131	0.100215	0.150228	539	629	739	1371	0.0855
0.7	1	2000	20	0.1	0.0656519	0.0974792	NA	478	576	696	1424	0.087
0.7	1	2000	25	0.1	0.0567426	0.100182	NA	430	534	640	1466	0.093
0.7	1	2000	30	0.1	0.0523713	0.0965044	NA	396	500	622	1500	0.085
0.7	1	2000	40	0.1	0.0394372	1	NA	336	450	562	1550	0.0865
0.7	1	2000	50	0.1	0.0303391	1	NA	298	412	524	1588	0.095
0.7	1	2000	70	0.1	0.0204938	NA	NA	254	360	498	1640	0.088
0.7	1	2000	100	0.1	0.0124495	1	NA	182	302	442	1698	0.0805
0.7	1	2000	200	0.1	0.00422753	1	NA	80	216	380	1784	0.094
0.7	1	3000	1	0.1	0.0871429	0.1	0.113333	3000	3000	3000	0	0.0336667
0.7	1	3000	3	0.1	0.0862773	0.0995887	0.114519	1488	1564	1636	1436	0.0593333
0.7	1	3000	5	0.1	0.0845747	0.100004	0.116571	1196	1290	1390	1710	0.067
0.7	1	3000	7	0.1	0.0836051	0.0997291	0.118813	1058	1166	1280	1834	0.0776667
0.7	1	3000	10	0.1	0.0812395	0.100274	0.123813	950	1056	1162	1944	0.079
0.7	1	3000	15	0.1	0.0771281	0.0996363	0.13835	818	946	1062	2054	0.0866667
0.7	1	3000	20	0.1	0.0711382	0.0991807	0.207607	762	868	996	2132	0.0903333
0.7	1	3000	25	0.1	0.0619051	0.100182	NA	676	804	940	2196	0.0873333
0.7	1	3000	30	0.1	0.0570917	0.099672	NA	628	756	886	2244	0.0873333
0.7	1	3000	40	0.1	0.0444982	0.109836	NA	549	677	817	2323	0.0973333
0.7	1	3000	50	0.1	0.0352007	1	NA	468	620	778	2380	0.101
0.7	1	3000	70	0.1	0.0215459	0.0595434	NA	400	540	680	2460	0.0956667
0.7	1	3000	100	0.1	0.0142484	1	NA	306	460	634	2540	0.0853333
0.7	1	3000	200	0.1	0.005478	NA	NA	193	337	515	2663	0.0996667
0.7	1	5000	1	0.1	0.09	0.1	0.11	5000	5000	5000	0	0.0334
0.7	1	5000	3	0.1	0.0891774	0.0999858	0.11106	2518	2608	2716	2392	0.056
0.7	1	5000	5	0.1	0.0882661	0.100149	0.112696	2032	2152	2286	2848	0.0684
0.7	1	5000	7	0.1	0.0872453	0.100136	0.11424	1808	1936	2084	3064	0.0762
0.7	1	5000	10	0.1	0.0849824	0.100028	0.117747	1608	1762	1910	3238	0.0768
0.7	1	5000	15	0.1	0.0805871	0.0998666	0.127561	1405	1571	1735	3429	0.083
0.7	1	5000	20	0.1	0.0747519	0.100587	0.155197	1284	1444	1614	3556	0.0862
0.7	1	5000	25	0.1	0.0681128	0.100182	NA	1184	1344	1504	3656	0.0852
0.7	1	5000	30	0.1	0.0616949	0.0983737	NA	1074	1244	1432	3756	0.082
0.7	1	5000	40	0.1	0.0494669	0.0966583	NA	957	1125	1317	3875	0.088
0.7	1	5000	50	0.1	0.0401953	1	NA	864	1036	1232	3964	0.0892
0.7	1	5000	70	0.1	0.0262881	NA	NA	719	895	1069	4105	0.0902
0.7	1	5000	100	0.1	0.0159656	1	NA	610	764	986	4236	0.096
0.7	1	5000	200	0.1	0.00676761	NA	NA	357	567	795	4433	0.0982
0.95	0.99	200	1	0.001	0	0	0.0159574	200	200	200	0	0.015
0.95	0.99	200	3	0.001	0	0.00183013	0.012734	66	68	74	132	0
0.95	0.99	200	5	0.001	0	0	0.00865931	40	40	48	160	0
0.95	0.99	200	7	0.001	0	0	0.00960821	28	28	38	172	0
0.95	0.99	200	10	0.001	0	0	0.0100139	20	20	30	180	0
0.95	0.99	200	15	0.001	0	0	0.0110114	13	13	21	187	0
0.95	0.99	200	20	0.001	0	0	0.0112268	10	10	20	190	0
0.95	0.99	200	25	0.001	0	0	0.0117227	8	8	18	192	0
0.95	0.99	200	30	0.001	0	0	0.00605896	6	6	18	194	0
0.95	0.99	200	40	0.001	0	0	0.00562926	5	5	17	195	0
0.95	0.99	200	50	0.001	0	0	0.00587864	4	4	16	196	0
0.95	0.99	200	70	0.001	0	0	0.0104681	2	2	16	198	0
0.95	0.99	200	100	0.001	0	0	0.00733926	2	2	16	198	0
0.95	0.99	200	200	0.001	0	0	NA	1	1	17	199	0
0.95	0.99	500	1	0.001	0	0	0.012766	500	500	500	0	0.01
0.95	0.99	500	3	0.001	0	0.000726838	0.00718644	166	170	180	330	0
0.95	0.99	500	5	0.001	0	0	0.00646606	100	104	114	396	0
0.95	0.99	500	7	0.001	0	0.000621905	0.00719574	71	73	85	427	0
0.95	0.99	500	10	0.001	0	0.00106896	0.00545093	50	52	64	448	0
0.95	0.99	500	15	0.001	0	0.00145465	0.00598238	33	35	51	465	0
0.95	0.99	500	20	0.001	0	0.00162045	0.00620339	25	27	43	473	0
0.95	0.99	500	25	0.001	0	0	0.00642996	20	20	40	480	0
0.95	0.99	500	30	0.001	0	0	0.00434044	16	16	36	484	0
0.95	0.99	500	40	0.001	0	0	0.00454767	12	12	34	488	0
0.95	0.99	500	50	0.001	0	0	0.00450595	10	10	34	490	0
0.95	0.99	500	70	0.001	0	0	0.00494726	7	7	33	493	0
0.95	0.99	500	100	0.001	0	0	0.00534528	5	5	31	495	0
0.95	0.99	500	200	0.001	0	0	NA	2	2	34	498	0
0.95	0.99	1000	1	0.001	0	0.00106383	0.00851064	1000	1000	1000	0	0.01
0.95	0.99	1000	3	0.001	0	0.000713989	0.00607478	335	343	353	657	0
0.95	0.99	1000	5	0.001	0	0.0010661	0.00537666	200	208	222	792	0
0.95	0.99	1000	7	0.001	0	0.000621905	0.0049754	142	148	164	852	0
0.95	0.99	1000	10	0.001	0	0.00106896	0.00433907	100	108	124	892	0
0.95	0.99	1000	15	0.001	0	0.000366293	0.00368251	66	74	94	926	0
0.95	0.99	1000	20	0.001	0	0.000534621	0.00386186	50	58	78	942	0.001
0.95	0.99	1000	25	0.001	0	0.000643239	0.00401765	40	50	68	950	0
0.95	0.99	1000	30	0.001	0	0.00072759	0.00418839	33	43	63	957	0.001
0.95	0.99	1000	40	0.001	0	0.000810553	0.00433674	25	35	59	965	0.001
0.95	0.99	1000	50	0.001	0	0.000869324	0.00322017	20	30	52	970	0
0.95	0.99	1000	70	0.001	0	0.000965001	0.00349442	14	26	54	974	0
0.95	0.99	1000	100	0.001	0	0.00100593	0.00368228	10	22	50	978	0
0.95	0.99	1000	200	0.001	0	0.0011284	0.00492755	5	19	49	981	0
0.95	0.99	1500	1	0.001	0	0.00070922	0.0070922	1500	1500	1500	0	0.0133333
0.95	0.99	1500	3	0.001	0	0.000709723	0.00498939	504	514	528	986	0
0.95	0.99	1500	5	0.001	0	0.000710228	0.004292	302	312	328	1188	0
0.95	0.99	1500	7	0.001	0	0.000611865	0.00421449	216	226	246	1274	0
0.95	0.99	1500	10	0.001	0	0.00106896	0.00397092	150	162	180	1338	0
0.95	0.99	1500	15	0.001	0	0.000712765	0.00363726	100	110	132	1390	0
0.95	0.99	1500	20	0.001	0	0.000894078	0.00310403	75	85	113	1415	0
0.95	0.99	1500	25	0.001	0	0.00100493	0.00324375	60	72	96	1428	0.00133333
0.95	0.99	1500	30	0.001	0	0.00108059	0.00334916	50	60	88	1440	0.000666667
0.95	0.99	1500	40	0.001	0	0.00119928	0.00356507	37	49	77	1451	0
0.95	0.99	1500	50	0.001	0	0.00124277	0.00280902	30	42	72	1458	0
0.95	0.99	1500	70	0.001	0	0.000583303	0.00304091	21	35	71	1465	0
0.95	0.99	1500	100	0.001	0	0.000621579	0.00318389	15	29	67	1471	0.00133333
0.95	0.99	1500	200	0.001	0	0.000761606	0.0029422	7	23	67	1477	0
0.95	0.99	2000	1	0.001	0	0.00106383	0.00585106	2000	2000	2000	0	0.0145
0.95	0.99	2000	3	0.001	0	0.000713989	0.00446048	672	684	700	1316	0.0005
0.95	0.99	2000	5	0.001	0	0.0010661	0.00375145	404	416	432	1584	0
0.95	0.99	2000	7	0.001	0	0.00115045	0.00331221	287	301	319	1699	0
0.95	0.99	2000	10	0.001	0	0.00106896	0.00323827	202	216	238	1784	0
0.95	0.99	2000	15	0.001	0	0.000896124	0.00308944	133	149	173	1851	0.0005
0.95	0.99	2000	20	0.001	0	0.00107473	0.00272919	100	116	140	1884	0
0.95	0.99	2000	25	0.001	0	0.000643239	0.00286214	80	96	124	1904	0.0005
0.95	0.99	2000	30	0.001	0	0.00072759	0.00299567	66	84	110	1916	0
0.95	0.99	2000	40	0.001	0	0.000810553	0.00310652	50	66	96	1934	0
0.95	0.99	2000	50	0.001	0	0.000869324	0.00260653	40	58	94	1942	0.0005
0.95	0.99	2000	70	0.001	0	0.000965001	0.00281939	28	44	80	1956	0.0005
0.95	0.99	2000	100	0.001	0	0.00100593	0.00294365	20	40	82	1960	0.001
0.95	0.99	2000	200	0.001	0	0.0011284	0.00267622	10	30	76	1970	0
0.95	0.99	3000	1	0.001	0	0.00106383	0.00496454	3000	3000	3000	0	0.011
0.95	0.99	3000	3	0.001	0	0.00106496	0.00356768	1016	1030	1048	1970	0.000333333
0.95	0.99	3000	5	0.001	0	0.0010661	0.00321206	610	624	646	2376	0.000333333
0.95	0.99	3000	7	0.001	0	0.000968637	0.00312548	436	452	476	2548	0
0.95	0.99	3000	10	0.001	0	0.00106896	0.00287376	304	322	350	2678	0
0.95	0.99	3000	15	0.001	0	0.00107183	0.00289481	202	224	252	2776	0.000666667
0.95	0.99	3000	20	0.001	0	0.000894078	0.00272919	152	174	208	2826	0.000666667
0.95	0.99	3000	25	0.001	0	0.00100493	0.002484	122	144	182	2856	0
0.95	0.99	3000	30	0.001	0	0.00108059	0.00257623	102	124	162	2876	0.00166667
0.95	0.99	3000	40	0.001	0	0.000810553	0.00231808	77	101	143	2899	0
0.95	0.99	3000	50	0.001	0	0.000869324	0.00240602	60	86	130	2914	0
0.95	0.99	3000	70	0.001	0	0.000965001	0.0026012	42	72	116	2928	0.001
0.95	0.99	3000	100	0.001	0	0.00100593	0.00270901	30	60	112	2940	0
0.95	0.99	3000	200	0.001	0	0.0011284	0.00267622	15	49	97	2951	0.000333333
0.95	0.99	5000	1	0.001	0	0.00106383	0.00425532	5000	5000	5000	0	0.0082
0.95	0.99	5000	3	0.001	0	0.000924628	0.00306165	1694	1714	1734	3286	0.0002
0.95	0.99	5000	5	0.001	0	0.000852516	0.00278139	1020	1040	1066	3960	0
0.95	0.99	5000	7	0.001	0	0.00103768	0.00254374	730	754	782	4246	0
0.95	0.99	5000	10	0.001	0	0.000854341	0.00236545	514	540	572	4460	0.0002
0.95	0.99	5000	15	0.001	0	0.0010016	0.00230945	345	373	411	4627	0.0004
0.95	0.99	5000	20	0.001	0.000106491	0.000966265	0.00228288	264	290	332	4710	0.0002
0.95	0.99	5000	25	0.001	0	0.000859878	0.00218395	210	242	284	4758	0
0.95	0.99	5000	30	0.001	7.27075e-05	0.000939808	0.00205531	180	212	262	4788	0.0002
0.95	0.99	5000	40	0.001	0.000160073	0.0010311	0.00216327	137	173	227	4827	0.0002
0.95	0.99	5000	50	0.001	0.000213883	0.000869324	0.00201085	112	148	204	4852	0
0.95	0.99	5000	70	0.001	6.22079e-05	0.000948667	0.00213899	83	121	173	4879	0.0002
0.95	0.99	5000	100	0.001	0.000106947	0.00100593	0.00199291	62	102	164	4898	0.0004
0.95	0.99	5000	200	0.001	0.000162163	0.000868857	0.0019988	41	87	147	4913	0.0002
0.95	0.99	200	1	0.003	0	0	0.0212766	200	200	200	0	0.01
0.95	0.99	200	3	0.003	0	0.00183013	0.0182774	66	68	76	132	0
0.95	0.99	200	5	0.003	0	0.00321206	0.014229	40	44	54	156	0
0.95	0.99	200	7	0.003	0	0.00395455	0.0154624	28	30	42	170	0
0.95	0.99	200	10	0.003	0	0.00433907	0.0159975	20	22	36	178	0
0.95	0.99	200	15	0.003	0	0	0.0176882	13	15	29	185	0.005
0.95	0.99	200	20	0.003	0	0	0.0112268	10	10	30	190	0
0.95	0.99	200	25	0.003	0	0	0.0117227	8	8	28	192	0
0.95	0.99	200	30	0.003	0	0	0.0139534	6	6	26	194	0
0.95	0.99	200	40	0.003	0	0	0.0133097	5	5	27	195	0
0.95	0.99	200	50	0.003	0	0	0.0146247	4	4	26	196	0
0.95	0.99	200	70	0.003	0	0	NA	2	2	30	198	0
0.95	0.99	200	100	0.003	0	0	NA	2	2	30	198	0.005
0.95	0.99	200	200	0.003	0	0	NA	1	1	33	199	0.005
0.95	0.99	500	1	0.003	0	0.00212766	0.0148936	500	500	500	0	0.012
0.95	0.99	500	3	0.003	0	0.00287075	0.01154	166	174	186	326	0.002
0.95	0.99	500	5	0.003	0	0.00213677	0.0108721	100	108	120	392	0
0.95	0.99	500	7	0.003	0	0.0027844	0.00944628	71	79	95	421	0
0.95	0.99	500	10	0.003	0	0.00323827	0.0100139	50	58	76	442	0
0.95	0.99	500	15	0.003	0	0.00368251	0.0108186	33	43	67	457	0
0.95	0.99	500	20	0.003	0	0.00162045	0.00865468	25	35	61	465	0.002
0.95	0.99	500	25	0.003	0	0.00173789	0.0089916	20	30	58	470	0.002
0.95	0.99	500	30	0.003	0	0.00191388	0.00977853	16	26	56	474	0
0.95	0.99	500	40	0.003	0	0.00202858	0.0104834	12	24	52	476	0.004
0.95	0.99	500	50	0.003	0	0.00201085	0.010662	10	22	54	478	0
0.95	0.99	500	70	0.003	0	0.00217448	0.0129085	7	19	55	481	0
0.95	0.99	500	100	0.003	0	0.00225552	0.00983083	5	19	49	481	0.002
0.95	0.99	500	200	0.003	0	0.00367639	NA	2	18	54	482	0
0.95	0.99	1000	1	0.003	0	0.00319149	0.0106383	1000	1000	1000	0	0.012
0.95	0.99	1000	3	0.003	0	0.00285139	0.00823538	337	349	365	651	0
0.95	0.99	1000	5	0.003	0	0.00321206	0.00756026	204	216	236	784	0.001
0.95	0.99	1000	7	0.003	0	0.0027844	0.00831718	146	160	182	840	0.001
0.95	0.99	1000	10	0.003	0	0.00323827	0.0077088	102	120	144	880	0.001
0.95	0.99	1000	15	0.003	0	0.00255987	0.00716085	66	86	116	914	0
0.95	0.99	1000	20	0.003	0	0.00272919	0.00741466	50	72	104	928	0
0.95	0.99	1000	25	0.003	0	0.00286214	0.00769095	40	62	98	938	0
0.95	0.99	1000	30	0.003	0	0.00299567	0.00803754	33	57	91	943	0.001
0.95	0.99	1000	40	0.003	0	0.00310652	0.00699082	25	49	91	951	0.002
0.95	0.99	1000	50	0.003	0	0.00322017	0.007351	20	46	88	954	0.002
0.95	0.99	1000	70	0.003	0	0.00349442	0.00838334	14	40	84	960	0
0.95	0.99	1000	100	0.003	0	0.00225552	0.00733926	10	40	82	960	0.001
0.95	0.99	1000	200	0.003	0	0.00267622	0.00913425	5	37	85	963	0
0.95	0.99	1500	1	0.003	0	0.00283688	0.00921986	1500	1500	1500	0	0.00733333
0.95	0.99	1500	3	0.003	0	0.00284497	0.00786308	510	524	544	976	0
0.95	0.99	1500	5	0.003	0	0.00285311	0.00719499	308	324	352	1176	0.000666667
0.95	0.99	1500	7	0.003	0	0.00276406	0.00715396	222	240	268	1260	0.000666667
0.95	0.99	1500	10	0.003	0.000355177	0.00323827	0.00695103	158	178	208	1322	0.00133333
0.95	0.99	1500	15	0.003	0	0.00289481	0.00668711	108	132	164	1368	0.00133333
0.95	0.99	1500	20	0.003	0.000177604	0.00310403	0.00620339	83	109	149	1391	0.000666667
0.95	0.99	1500	25	0.003	0.000284658	0.00324375	0.00642996	66	96	130	1404	0
0.95	0.99	1500	30	0.003	0.000356446	0.00257623	0.00662759	58	86	132	1414	0.00133333
0.95	0.99	1500	40	0.003	0.000456894	0.00275191	0.00617251	47	77	129	1423	0.00133333
0.95	0.99	1500	50	0.003	0.000502593	0.00280902	0.00635765	36	72	122	1428	0.00133333
0.95	0.99	1500	70	0.003	0.000583303	0.00304091	0.00714458	33	67	115	1433	0.000666667
0.95	0.99	1500	100	0.003	0.000621579	0.00318389	0.00662966	27	63	113	1437	0.00266667
0.95	0.99	1500	200	0.003	0.000761606	0.0029422	0.0115074	17	61	111	1439	0.00133333
0.95	0.99	2000	1	0.003	0	0.00265957	0.00851064	2000	2000	2000	0	0.0095
0.95	0.99	2000	3	0.003	0	0.00285139	0.00661405	680	696	718	1304	0.001
0.95	0.99	2000	5	0.003	0	0.00267384	0.00646606	416	434	458	1566	0.001
0.95	0.99	2000	7	0.003	8.00064e-05	0.00276913	0.00605459	299	319	351	1681	0
0.95	0.99	2000	10	0.003	0.000533192	0.00269195	0.00601108	214	240	272	1760	0
0.95	0.99	2000	15	0.003	0.000358173	0.00308944	0.00592967	147	177	219	1823	0.0015
0.95	0.99	2000	20	0.003	0.000534621	0.00272919	0.00620339	110	146	194	1854	0.001
0.95	0.99	2000	25	0.003	0.000643239	0.00286214	0.00581359	92	128	170	1872	0.0005
0.95	0.99	2000	30	0.003	0.00072759	0.00299567	0.00605896	78	116	164	1884	0.0005
0.95	0.99	2000	40	0.003	0.000810553	0.00310652	0.00630095	62	102	156	1898	0.001
0.95	0.99	2000	50	0.003	0.000869324	0.00322017	0.00587864	54	98	150	1902	0.0005
0.95	0.99	2000	70	0.003	0.000965001	0.00281939	0.00656303	44	86	144	1914	0.001
0.95	0.99	2000	100	0.003	0.00100593	0.00294365	0.00629283	36	84	134	1916	0.0005
0.95	0.99	2000	200	0.003	0.000503091	0.00267622	0.00660022	28	80	144	1920	0.002
0.95	0.99	3000	1	0.003	0	0.00283688	0.00744681	3000	3000	3000	0	0.0103333
0.95	0.99	3000	3	0.003	0.000354736	0.00284497	0.00606508	1026	1048	1072	1952	0
0.95	0.99	3000	5	0.003	0.000710228	0.00285311	0.00573926	628	652	682	2348	0.000333333
0.95	0.99	3000	7	0.003	0.000611865	0.00276406	0.00567771	454	482	520	2518	0
0.95	0.99	3000	10	0.003	0.000711494	0.00287376	0.00545093	326	360	402	2640	0
0.95	0.99	3000	15	0.003	0.00107183	0.00289481	0.00552802	224	264	314	2736	0.000666667
0.95	0.99	3000	20	0.003	0.000894078	0.00310403	0.00541119	180	220	272	2780	0.001
0.95	0.99	3000	25	0.003	0.00100493	0.00286214	0.00520626	150	194	248	2806	0.001
0.95	0.99	3000	30	0.003	0.00108059	0.00296053	0.00536118	130	176	232	2824	0.001
0.95	0.99	3000	40	0.003	0.0011792	0.00310652	0.00562926	107	155	209	2845	0
0.95	0.99	3000	50	0.003	0.00124277	0.00280902	0.00541069	94	140	202	2860	0.00133333
0.95	0.99	3000	70	0.003	0.000965001	0.00304091	0.00546598	80	130	200	2870	0.000666667
0.95	0.99	3000	100	0.003	0.00100593	0.00318389	0.00534528	64	126	196	2874	0.002
0.95	0.99	3000	200	0.003	0.0011284	0.00267622	0.00597834	55	115	199	2885	0.001
0.95	0.99	5000	1	0.003	0	0.00297872	0.00638298	5000	5000	5000	0	0.0086
0.95	0.99	5000	3	0.003	0.000711429	0.00284753	0.005423	1716	1746	1780	3254	0.0006
0.95	0.99	5000	5	0.003	0.0010661	0.00299663	0.00515935	1052	1086	1122	3914	0.0008
0.95	0.99	5000	7	0.003	0.001252	0.00297656	0.00493834	768	806	844	4194	0.0006
0.95	0.99	5000	10	0.003	0.00128399	0.00301942	0.00500484	554	598	654	4402	0.001
0.95	0.99	5000	15	0.003	0.00143489	0.00297248	0.00477137	391	441	501	4559	0.0004
0.95	0.99	5000	20	0.003	0.00140148	0.00295378	0.00478594	316	368	426	4632	0.0016
0.95	0.99	5000	25	0.003	0.00151665	0.00286214	0.00472672	266	324	398	4676	0.0016
0.95	0.99	5000	30	0.003	0.00138168	0.0029745	0.00489008	238	294	364	4706	0.0018
0.95	0.99	5000	40	0.003	0.00147798	0.00286743	0.00484592	197	261	341	4739	0.001
0.95	0.99	5000	50	0.003	0.00154654	0.00297249	0.00477317	172	240	332	4760	0.0012
0.95	0.99	5000	70	0.003	0.00141311	0.00290323	0.0048614	149	223	309	4777	0.0012
0.95	0.99	5000	100	0.003	0.00148735	0.00308711	0.00498994	134	210	306	4790	0.0006
0.95	0.99	5000	200	0.003	0.00140209	0.00305268	0.00553118	105	195	309	4805	0.0016
0.95	0.99	200	1	0.01	0	0.0106383	0.0319149	200	200	200	0	0.02
0.95	0.99	200	3	0.01	0	0.00725212	0.0295561	66	72	86	128	0
0.95	0.99	200	5	0.01	0	0.00865931	0.0257617	40	48	64	152	0
0.95	0.99	200	7	0.01	0	0.00960821	0.0278388	28	38	58	162	0
0.95	0.99	200	10	0.01	0	0.0100139	0.0290497	20	32	52	168	0
0.95	0.99	200	15	0.01	0	0.0110114	0.0333237	13	27	51	173	0
0.95	0.99	200	20	0.01	0	0.0112268	0.0264422	10	22	50	178	0.005
0.95	0.99	200	25	0.01	0	0.0117227	0.0290354	8	24	48	176	0
0.95	0.99	200	30	0.01	0	0.00605896	0.0391867	6	22	50	178	0
0.95	0.99	200	40	0.01	0	0.0133097	0.0448445	5	21	47	179	0
0.95	0.99	200	50	0.01	0	0.00587864	0.0304772	4	18	50	182	0
0.95	0.99	200	70	0.01	0	0.0104681	NA	2	16	52	184	0
0.95	0.99	200	100	0.01	0	0.00733926	NA	2	20	54	180	0
0.95	0.99	200	200	0.01	0	NA	NA	1	19	51	181	0.005
0.95	0.99	500	1	0.01	0	0.0106383	0.0234043	500	500	500	0	0.006
0.95	0.99	500	3	0.01	0.000726838	0.00935843	0.022595	172	184	202	316	0.002
0.95	0.99	500	5	0.01	0.00213677	0.00865931	0.0199275	106	124	146	376	0
0.95	0.99	500	7	0.01	0.000621905	0.00944628	0.0211852	77	97	123	403	0
0.95	0.99	500	10	0.01	0.00106896	0.0100139	0.0197513	56	80	114	420	0.004
0.95	0.99	500	15	0.01	0.00145465	0.0108186	0.0216167	41	65	103	435	0.008
0.95	0.99	500	20	0.01	0.00162045	0.00865468	0.0230188	33	61	99	439	0.008
0.95	0.99	500	25	0.01	0.00173789	0.0089916	0.0212103	30	58	100	442	0.002
0.95	0.99	500	30	0.01	0.00191388	0.00977853	0.0242554	26	56	98	444	0
0.95	0.99	500	40	0.01	0.00202858	0.0104834	0.0232609	22	56	100	444	0
0.95	0.99	500	50	0.01	0.00201085	0.010662	0.0261406	22	54	98	446	0.006
0.95	0.99	500	70	0.01	0.00217448	0.00838334	0.032528	19	51	99	449	0.002
0.95	0.99	500	100	0.01	0.00225552	0.00983083	NA	11	53	101	447	0.006
0.95	0.99	500	200	0.01	0	NA	NA	2	50	104	450	0.004
0.95	0.99	1000	1	0.01	0.00106383	0.00957447	0.0191489	1000	1000	1000	0	0.01
0.95	0.99	1000	3	0.01	0.00285139	0.00931921	0.0180766	351	369	391	631	0.001
0.95	0.99	1000	5	0.01	0.00321206	0.00976326	0.0176322	220	246	276	754	0.003
0.95	0.99	1000	7	0.01	0.00387629	0.00944628	0.0175744	166	196	234	804	0.001
0.95	0.99	1000	10	0.01	0.00433907	0.0100139	0.0172345	130	162	202	838	0.002
0.95	0.99	1000	15	0.01	0.00368251	0.00957826	0.0173706	94	134	182	866	0.002
0.95	0.99	1000	20	0.01	0.00386186	0.00992489	0.0182763	82	122	184	878	0.004
0.95	0.99	1000	25	0.01	0.00401765	0.0103346	0.0177977	76	120	174	880	0.002
0.95	0.99	1000	30	0.01	0.00418839	0.00942316	0.0173478	63	111	171	889	0.002
0.95	0.99	1000	40	0.01	0.00433674	0.00995413	0.0193625	59	107	165	893	0.002
0.95	0.99	1000	50	0.01	0.00450595	0.010662	0.019565	56	110	170	890	0.001
0.95	0.99	1000	70	0.01	0.00349442	0.0104681	0.0195669	52	104	170	896	0.001
0.95	0.99	1000	100	0.01	0.00368228	0.00983083	0.0289124	52	106	174	894	0.002
0.95	0.99	1000	200	0.01	0.00267622	0.00913425	NA	43	105	177	895	0.003
0.95	0.99	1500	1	0.01	0.00283688	0.00992908	0.0177305	1500	1500	1500	0	0.006
0.95	0.99	1500	3	0.01	0.00427356	0.0100293	0.0158528	532	556	584	944	0
0.95	0.99	1500	5	0.01	0.004292	0.0101323	0.0161138	338	372	408	1128	0.000666667
0.95	0.99	1500	7	0.01	0.00494449	0.0101466	0.0163	260	296	334	1204	0.00266667
0.95	0.99	1500	10	0.01	0.00470845	0.0100139	0.0164082	198	240	288	1260	0.00133333
0.95	0.99	1500	15	0.01	0.00514583	0.00987397	0.0158221	150	200	264	1300	0.002
0.95	0.99	1500	20	0.01	0.00541119	0.0103553	0.0158184	133	189	241	1311	0
0.95	0.99	1500	25	0.01	0.00480626	0.00988203	0.0167207	116	176	236	1324	0.00333333
0.95	0.99	1500	30	0.01	0.00494923	0.0102533	0.0165365	112	170	240	1330	0.00266667
0.95	0.99	1500	40	0.01	0.00527343	0.0101246	0.0175208	99	165	243	1335	0.00333333
0.95	0.99	1500	50	0.01	0.00450595	0.00949704	0.0177795	102	162	230	1338	0.00533333
0.95	0.99	1500	70	0.01	0.00494726	0.00973904	0.0195669	97	159	233	1341	0.006
0.95	0.99	1500	100	0.01	0.00420664	0.00983083	0.0239391	85	157	239	1343	0
0.95	0.99	1500	200	0.01	0.00453705	0.0115074	NA	81	157	239	1343	0.00466667
0.95	0.99	2000	1	0.01	0.0037234	0.0101064	0.0164894	2000	2000	2000	0	0.01
0.95	0.99	2000	3	0.01	0.004998	0.00986202	0.0153232	712	740	772	1260	0
0.95	0.99	2000	5	0.01	0.00537666	0.00976326	0.0153582	456	494	536	1506	0.0025
0.95	0.99	2000	7	0.01	0.00550247	0.00997186	0.015149	349	391	439	1609	0.0025
0.95	0.99	2000	10	0.01	0.00545093	0.0100139	0.0153842	272	322	380	1678	0.0025
0.95	0.99	2000	15	0.01	0.00535247	0.0101072	0.0152049	217	269	333	1731	0.002
0.95	0.99	2000	20	0.01	0.00560811	0.00992489	0.0153405	184	250	318	1750	0.0025
0.95	0.99	2000	25	0.01	0.00581359	0.00965761	0.015413	174	238	318	1762	0.0015
0.95	0.99	2000	30	0.01	0.00542403	0.0101376	0.0156082	156	230	304	1770	0.003
0.95	0.99	2000	40	0.01	0.00562926	0.00995413	0.0161549	150	218	304	1782	0.001
0.95	0.99	2000	50	0.01	0.0051807	0.00978204	0.0157505	136	218	310	1782	0.004
0.95	0.99	2000	70	0.01	0.00494726	0.0104681	0.0175889	132	218	304	1782	0.0035
0.95	0.99	2000	100	0.01	0.00534528	0.00983083	0.0181851	132	214	314	1786	0.0015
0.95	0.99	2000	200	0.01	0.00492755	0.00913425	NA	128	210	310	1790	0.0035
0.95	0.99	3000	1	0.01	0.00496454	0.00992908	0.0152482	3000	3000	3000	0	0.00933333
0.95	0.99	3000	3	0.01	0.00606508	0.0100293	0.0143905	1078	1112	1152	1888	0.000666667
0.95	0.99	3000	5	0.01	0.00610239	0.0101323	0.014229	694	738	798	2262	0.00166667
0.95	0.99	3000	7	0.01	0.00604554	0.00976954	0.0139654	538	588	646	2412	0.00366667
0.95	0.99	3000	10	0.01	0.00619843	0.0100139	0.0143696	428	486	554	2514	0.00333333
0.95	0.99	3000	15	0.01	0.00629864	0.00987397	0.0140708	338	406	486	2594	0.00133333
0.95	0.99	3000	20	0.01	0.00620339	0.00992489	0.0143978	294	376	452	2624	0.002
0.95	0.99	3000	25	0.01	0.00642996	0.00988203	0.0141457	274	350	438	2650	0.00166667
0.95	0.99	3000	30	0.01	0.00620023	0.00977853	0.0143106	262	338	440	2662	0.003
0.95	0.99	3000	40	0.01	0.00651739	0.00995413	0.0145349	245	333	423	2667	0.003
0.95	0.99	3000	50	0.01	0.00635765	0.0100711	0.0146247	232	332	432	2668	0.00366667
0.95	0.99	3000	70	0.01	0.00600406	0.00973904	0.0158525	228	322	422	2678	0.00366667
0.95	0.99	3000	100	0.01	0.00596695	0.00983083	0.0162129	224	324	432	2676	0.00366667
0.95	0.99	3000	200	0.01	0.00492755	0.00913425	NA	211	315	425	2685	0.00233333
0.95	0.99	5000	1	0.01	0.00617021	0.01	0.0142553	5000	5000	5000	0	0.014
0.95	0.99	5000	3	0.01	0.00671575	0.00996244	0.0134492	1808	1856	1900	3144	0.0004
0.95	0.99	5000	5	0.01	0.00690316	0.00998464	0.0133294	1174	1238	1304	3762	0.0022
0.95	0.99	5000	7	0.01	0.0069236	0.0100599	0.013257	910	982	1066	4018	0.0026
0.95	0.99	5000	10	0.01	0.00702658	0.0100139	0.0130846	732	802	892	4198	0.0014
0.95	0.99	5000	15	0.01	0.00708595	0.00996703	0.0132266	583	675	779	4325	0.0034
0.95	0.99	5000	20	0.01	0.00717015	0.00992489	0.0133802	522	624	726	4376	0.002
0.95	0.99	5000	25	0.01	0.00718193	0.0100624	0.0134528	474	592	706	4408	0.0024
0.95	0.99	5000	30	0.01	0.00718123	0.00992085	0.013528	468	576	692	4424	0.0036
0.95	0.99	5000	40	0.01	0.00699082	0.00995413	0.013671	449	563	689	4437	0.0012
0.95	0.99	5000	50	0.01	0.00704785	0.00995499	0.0137673	422	552	688	4448	0.003
0.95	0.99	5000	70	0.01	0.00678142	0.00981937	0.0142429	411	533	679	4467	0.002
0.95	0.99	5000	100	0.01	0.00649357	0.00983083	0.014876	396	532	660	4468	0.0036
0.95	0.99	5000	200	0.01	0.00621788	0.0106697	NA	387	531	689	4469	0.0048
0.95	0.99	200	1	0.03	0.00531915	0.0265957	0.0585106	200	200	200	0	0.005
0.95	0.99	200	3	0.03	0.00725212	0.0295561	0.058964	72	86	100	114	0
0.95	0.99	200	5	0.03	0.00865931	0.031739	0.0640876	46	66	88	134	0.01
0.95	0.99	200	7	0.03	0.00960821	0.0278388	0.0637256	38	58	82	142	0
0.95	0.99	200	10	0.03	0.0100139	0.0290497	0.0611759	28	52	86	148	0
0.95	0.99	200	15	0.03	0.00491165	0.0333237	0.0665425	23	51	85	149	0.01
0.95	0.99	200	20	0.03	0.00501954	0.0264422	0.0640759	20	52	86	148	0.02
0.95	0.99	200	25	0.03	0.00520626	0.0290354	0.0961896	18	52	86	148	0
0.95	0.99	200	30	0.03	0.00605896	0.0242554	NA	18	48	84	152	0.025
0.95	0.99	200	40	0.03	0.00562926	0.0243962	NA	17	49	85	151	0.03
0.95	0.99	200	50	0.03	0.00587864	0.0304772	NA	18	52	86	148	0.01
0.95	0.99	200	70	0.03	0	NA	NA	14	52	86	148	0.005
0.95	0.99	200	100	0.03	0.00733926	NA	NA	14	50	90	150	0.005
0.95	0.99	200	200	0.03	0	NA	NA	1	49	91	151	0.005
0.95	0.99	500	1	0.03	0.012766	0.0297872	0.0489362	500	500	500	0	0.016
0.95	0.99	500	3	0.03	0.0137312	0.02935	0.0478386	192	214	242	286	0.002
0.95	0.99	500	5	0.03	0.0153582	0.0293304	0.0467194	132	166	200	334	0.006
0.95	0.99	500	7	0.03	0.0140416	0.0286559	0.0475642	113	147	185	353	0
0.95	0.99	500	10	0.03	0.0147743	0.0304457	0.0487937	96	136	182	364	0.006
0.95	0.99	500	15	0.03	0.0133668	0.0309729	0.0500939	83	127	175	373	0.004
0.95	0.99	500	20	0.03	0.0139328	0.0301108	0.0539552	77	127	183	373	0.01
0.95	0.99	500	25	0.03	0.014648	0.0290354	0.0600255	74	128	186	372	0.002
0.95	0.99	500	30	0.03	0.0128608	0.0291068	0.0620655	76	126	180	374	0.008
0.95	0.99	500	40	0.03	0.0140684	0.0295364	0.0800933	70	126	186	374	0
0.95	0.99	500	50	0.03	0.0146247	0.0360394	NA	70	126	182	374	0.01
0.95	0.99	500	70	0.03	0.0129085	0.032528	NA	65	125	193	375	0.012
0.95	0.99	500	100	0.03	0.00983083	NA	NA	67	125	187	375	0.008
0.95	0.99	500	200	0.03	0.00367639	NA	NA	44	122	186	378	0.008
0.95	0.99	1000	1	0.03	0.0180851	0.0297872	0.043617	1000	1000	1000	0	0.016
0.95	0.99	1000	3	0.03	0.0191823	0.0292478	0.0418408	399	429	467	571	0.004
0.95	0.99	1000	5	0.03	0.0187772	0.0293304	0.0428857	290	332	378	668	0.006
0.95	0.99	1000	7	0.03	0.0187692	0.0299352	0.0419302	246	294	352	706	0.002
0.95	0.99	1000	10	0.03	0.0184856	0.0290497	0.0423205	212	272	340	728	0.004
0.95	0.99	1000	15	0.03	0.0187575	0.0293234	0.043777	192	258	332	742	0.002
0.95	0.99	1000	20	0.03	0.0182763	0.0301108	0.0455489	186	256	332	744	0.003
0.95	0.99	1000	25	0.03	0.0177977	0.0290354	0.0479753	184	256	340	744	0.002
0.95	0.99	1000	30	0.03	0.0173478	0.0302328	0.046864	177	253	333	747	0.009
0.95	0.99	1000	40	0.03	0.0171794	0.0307052	0.052222	175	255	335	745	0.01
0.95	0.99	1000	50	0.03	0.0169431	0.0304772	0.0569888	174	254	334	746	0.012
0.95	0.99	1000	70	0.03	0.0158525	0.032528	NA	182	250	344	750	0.019
0.95	0.99	1000	100	0.03	0.0131569	0.0289124	NA	170	254	340	746	0.011
0.95	0.99	1000	200	0.03	0.00913425	NA	NA	137	247	345	753	0.016
0.95	0.99	1500	1	0.03	0.0198582	0.0297872	0.0404255	1500	1500	1500	0	0.00866667
0.95	0.99	1500	3	0.03	0.0210055	0.0299671	0.0398661	606	644	690	856	0.00466667
0.95	0.99	1500	5	0.03	0.0206974	0.0301306	0.0399458	444	494	558	1006	0.01
0.95	0.99	1500	7	0.03	0.0210715	0.0301995	0.0398968	378	438	506	1062	0.006
0.95	0.99	1500	10	0.03	0.021462	0.0304457	0.0402475	340	410	486	1090	0.00733333
0.95	0.99	1500	15	0.03	0.0204016	0.0294865	0.0412115	304	386	474	1114	0.00933333
0.95	0.99	1500	20	0.03	0.020857	0.0301108	0.0414234	303	385	477	1115	0.01
0.95	0.99	1500	25	0.03	0.0200408	0.0305001	0.0425878	290	386	484	1114	0.00666667
0.95	0.99	1500	30	0.03	0.020176	0.0306012	0.043187	284	378	468	1122	0.00333333
0.95	0.99	1500	40	0.03	0.0189953	0.0303201	0.046629	283	379	491	1121	0.00866667
0.95	0.99	1500	50	0.03	0.0177795	0.0289239	0.0569888	284	382	484	1118	0.00733333
0.95	0.99	1500	70	0.03	0.0169863	0.032528	NA	273	379	477	1121	0.00733333
0.95	0.99	1500	100	0.03	0.014568	0.0395225	NA	273	375	481	1125	0.00466667
0.95	0.99	1500	200	0.03	0.00689243	NA	NA	241	365	463	1135	0.01
0.95	0.99	2000	1	0.03	0.0212766	0.0297872	0.0393617	2000	2000	2000	0	0.0085
0.95	0.99	2000	3	0.03	0.0219575	0.0298132	0.0389497	814	860	908	1140	0.0055
0.95	0.99	2000	5	0.03	0.0222445	0.0299303	0.0384893	600	658	722	1342	0.004
0.95	0.99	2000	7	0.03	0.0223164	0.0298136	0.0390239	517	587	667	1413	0.005
0.95	0.99	2000	10	0.03	0.0223276	0.0297454	0.0392259	458	546	632	1454	0.009
0.95	0.99	2000	15	0.03	0.0221453	0.0298524	0.039456	431	511	611	1489	0.0085
0.95	0.99	2000	20	0.03	0.021389	0.0301108	0.0406374	414	510	620	1490	0.0085
0.95	0.99	2000	25	0.03	0.0212103	0.0301289	0.0415925	410	508	612	1492	0.0085
0.95	0.99	2000	30	0.03	0.0211206	0.0302328	0.0428026	400	508	622	1492	0.0055
0.95	0.99	2000	40	0.03	0.0205294	0.0307052	0.0448445	394	512	620	1488	0.01
0.95	0.99	2000	50	0.03	0.019565	0.0304772	0.0493106	394	506	624	1494	0.01
0.95	0.99	2000	70	0.03	0.0175889	0.032528	NA	382	504	622	1496	0.0065
0.95	0.99	2000	100	0.03	0.0153565	0.0289124	NA	372	504	634	1496	0.008
0.95	0.99	2000	200	0.03	0.00913425	NA	NA	354	486	624	1514	0.016
0.95	0.99	3000	1	0.03	0.022695	0.0297872	0.037234	3000	3000	3000	0	0.00966667
0.95	0.99	3000	3	0.03	0.0232305	0.0299671	0.0367985	1236	1292	1352	1708	0.00433333
0.95	0.99	3000	5	0.03	0.0234112	0.0301306	0.0370415	910	994	1080	2006	0.00266667
0.95	0.99	3000	7	0.03	0.0235105	0.0297732	0.0367322	798	876	970	2124	0.00466667
0.95	0.99	3000	10	0.03	0.0232002	0.0299784	0.0377117	712	818	928	2182	0.006
0.95	0.99	3000	15	0.03	0.0233003	0.0300278	0.0380878	660	778	900	2222	0.00666667
0.95	0.99	3000	20	0.03	0.0230188	0.0301108	0.03835	638	770	892	2230	0.00766667
0.95	0.99	3000	25	0.03	0.0230299	0.0297611	0.0387472	622	766	888	2234	0.00866667
0.95	0.99	3000	30	0.03	0.02284	0.0297391	0.0395657	618	752	880	2248	0.0106667
0.95	0.99	3000	40	0.03	0.0217532	0.0307052	0.0409292	633	765	901	2235	0.00833333
0.95	0.99	3000	50	0.03	0.0215255	0.0304772	0.0438249	632	762	906	2238	0.00933333
0.95	0.99	3000	70	0.03	0.0195669	0.0293681	0.0529647	610	754	910	2246	0.00766667
0.95	0.99	3000	100	0.03	0.0181851	0.0289124	NA	598	750	904	2250	0.00833333
0.95	0.99	3000	200	0.03	0.00913425	0.0199604	NA	553	725	893	2275	0.011
0.95	0.99	5000	1	0.03	0.0244681	0.03	0.0357447	5000	5000	5000	0	0.01
0.95	0.99	5000	3	0.03	0.024955	0.0299055	0.0353644	2076	2150	2228	2850	0.0028
0.95	0.99	5000	5	0.03	0.0250541	0.0300505	0.0353976	1550	1650	1760	3350	0.0032
0.95	0.99	5000	7	0.03	0.0249648	0.0299964	0.0354537	1354	1470	1582	3530	0.0064
0.95	0.99	5000	10	0.03	0.0249666	0.0298851	0.0356271	1234	1366	1508	3634	0.005
0.95	0.99	5000	15	0.03	0.0246252	0.0299577	0.0357351	1139	1287	1431	3713	0.007
0.95	0.99	5000	20	0.03	0.024702	0.0301108	0.0361616	1126	1290	1472	3710	0.007
0.95	0.99	5000	25	0.03	0.0241621	0.0299078	0.0366082	1110	1268	1456	3732	0.0078
0.95	0.99	5000	30	0.03	0.0242554	0.0299345	0.0374189	1088	1264	1438	3736	0.0094
0.95	0.99	5000	40	0.03	0.0233053	0.0299973	0.0381919	1089	1277	1461	3723	0.0104
0.95	0.99	5000	50	0.03	0.0232455	0.0304772	0.0403319	1074	1268	1464	3732	0.0078
0.95	0.99	5000	70	0.03	0.0216215	0.0308372	0.0461132	1081	1259	1457	3741	0.0088
0.95	0.99	5000	100	0.03	0.019589	0.0289124	NA	1070	1256	1462	3744	0.012
0.95	0.99	5000	200	0.03	0.0106697	NA	NA	1021	1221	1435	3779	0.0084
0.95	0.99	200	1	0.1	0.0585106	0.101064	0.148936	200	200	200	0	0.02
0.95	0.99	200	3	0.1	0.058964	0.0968744	0.152987	100	124	152	76	0.015
0.95	0.99	200	5	0.1	0.0572554	0.101647	0.15708	84	116	152	84	0
0.95	0.99	200	7	0.1	0.0558687	0.0998854	0.162601	80	118	150	82	0.02
0.95	0.99	200	10	0.1	0.0521852	0.0940713	0.167668	82	118	160	82	0.02
0.95	0.99	200	15	0.1	0.0535765	0.104086	NA	81	117	161	83	0.015
0.95	0.99	200	20	0.1	0.0481971	0.087678	NA	80	120	160	80	0.01
0.95	0.99	200	25	0.1	0.0415925	0.0961896	NA	78	120	162	80	0.03
0.95	0.99	200	30	0.1	0.0391867	NA	NA	70	120	164	80	0.02
0.95	0.99	200	40	0.1	0.0243962	NA	NA	75	121	165	79	0.025
0.95	0.99	200	50	0.1	0.0304772	NA	NA	68	120	164	80	0.03
0.95	0.99	200	70	0.1	0.0104681	NA	NA	48	116	164	84	0.015
0.95	0.99	200	100	0.1	0.00733926	NA	NA	52	118	168	82	0.015
0.95	0.99	200	200	0.1	0	NA	NA	1	117	167	83	0.075
0.95	0.99	500	1	0.1	0.0723404	0.1	0.129787	500	500	500	0	0.018
0.95	0.99	500	3	0.1	0.0720096	0.10014	0.130149	268	312	352	188	0.024
0.95	0.99	500	5	0.1	0.0711254	0.101647	0.133186	246	294	346	206	0.024
0.95	0.99	500	7	0.1	0.0690354	0.101911	0.138792	245	295	347	205	0.012
0.95	0.99	500	10	0.1	0.066967	0.0993862	0.147759	240	296	358	204	0.028
0.95	0.99	500	15	0.1	0.0648306	0.100346	0.158033	223	295	363	205	0.03
0.95	0.99	500	20	0.1	0.0604675	0.101717	NA	227	299	371	201	0.028
0.95	0.99	500	25	0.1	0.0600255	0.11073	NA	238	300	374	200	0.022
0.95	0.99	500	30	0.1	0.0502775	0.134117	NA	214	296	370	204	0.022
0.95	0.99	500	40	0.1	0.0379502	0.0800933	NA	222	300	372	200	0.018
0.95	0.99	500	50	0.1	0.0360394	NA	NA	218	294	376	206	0.028
0.95	0.99	500	70	0.1	0.0195669	NA	NA	197	293	371	207	0.036
0.95	0.99	500	100	0.1	0.0181851	NA	NA	189	287	387	213	0.032
0.95	0.99	500	200	0.1	0.00367639	NA	NA	118	278	370	222	0.022
0.95	0.99	1000	1	0.1	0.0797872	0.1	0.120213	1000	1000	1000	0	0.017
0.95	0.99	1000	3	0.1	0.0804971	0.0997918	0.121328	567	625	683	375	0.022
0.95	0.99	1000	5	0.1	0.0798624	0.10002	0.122163	522	588	666	412	0.01
0.95	0.99	1000	7	0.1	0.0774815	0.0998854	0.126238	504	586	670	414	0.021
0.95	0.99	1000	10	0.1	0.0774028	0.0993862	0.13132	510	598	680	402	0.025
0.95	0.99	1000	15	0.1	0.0736261	0.100346	0.137895	496	594	682	406	0.031
0.95	0.99	1000	20	0.1	0.0679698	0.101717	0.20321	512	606	692	394	0.021
0.95	0.99	1000	25	0.1	0.0650327	0.0961896	NA	500	602	710	398	0.029
0.95	0.99	1000	30	0.1	0.063384	0.099211	NA	497	601	701	399	0.029
0.95	0.99	1000	40	0.1	0.052222	NA	NA	505	597	703	403	0.03
0.95	0.99	1000	50	0.1	0.0438249	1	NA	478	592	706	408	0.032
0.95	0.99	1000	70	0.1	0.0246103	0.0525835	NA	460	582	696	418	0.022
0.95	0.99	1000	100	0.1	0.0181851	NA	NA	436	574	688	426	0.033
0.95	0.99	1000	200	0.1	0.00913425	NA	NA	359	553	697	447	0.03
0.95	0.99	1500	1	0.1	0.0836879	0.1	0.117021	1500	1500	1500	0	0.0146667
0.95	0.99	1500	3	0.1	0.0833499	0.0996762	0.117527	874	936	1002	564	0.014
0.95	0.99	1500	5	0.1	0.0828499	0.0994798	0.118609	806	888	974	612	0.0126667
0.95	0.99	1500	7	0.1	0.0810771	0.0998854	0.121397	774	878	986	622	0.022
0.95	0.99	1500	10	0.1	0.0796233	0.0993862	0.124046	778	888	986	612	0.0173333
0.95	0.99	1500	15	0.1	0.0775659	0.101106	0.133269	776	890	998	610	0.016
0.95	0.99	1500	20	0.1	0.0736949	0.101717	0.158218	777	897	1019	603	0.024
0.95	0.99	1500	25	0.1	0.07078	0.100438	1	778	904	1022	596	0.0313333
0.95	0.99	1500	30	0.1	0.0638175	0.108476	NA	764	896	1024	604	0.0273333
0.95	0.99	1500	40	0.1	0.0517607	0.127292	NA	759	893	1021	607	0.0166667
0.95	0.99	1500	50	0.1	0.0473051	NA	NA	734	884	1022	616	0.0313333
0.95	0.99	1500	70	0.1	0.032528	NA	NA	719	867	1013	633	0.036
0.95	0.99	1500	100	0.1	0.0181851	0.0395225	NA	691	861	1009	639	0.0273333
0.95	0.99	1500	200	0.1	0.00689243	NA	NA	575	817	1009	683	0.046
0.95	0.99	2000	1	0.1	0.0856383	0.0994681	0.114362	2000	2000	2000	0	0.0145
0.95	0.99	2000	3	0.1	0.085563	0.0997918	0.114485	1176	1250	1324	750	0.018
0.95	0.99	2000	5	0.1	0.0851164	0.10002	0.115981	1082	1184	1280	816	0.0145
0.95	0.99	2000	7	0.1	0.0841875	0.100388	0.117421	1065	1169	1277	831	0.026
0.95	0.99	2000	10	0.1	0.0830473	0.10076	0.120604	1054	1192	1316	808	0.017
0.95	0.99	2000	15	0.1	0.0807634	0.100917	0.126822	1057	1183	1331	817	0.0225
0.95	0.99	2000	20	0.1	0.0768308	0.101717	0.146022	1074	1204	1340	796	0.023
0.95	0.99	2000	25	0.1	0.0740085	0.102757	1	1050	1202	1350	798	0.0285
0.95	0.99	2000	30	0.1	0.0671883	0.099211	NA	1044	1196	1340	804	0.0365
0.95	0.99	2000	40	0.1	0.0569649	0.107369	NA	1024	1200	1360	800	0.022
0.95	0.99	2000	50	0.1	0.0493106	1	NA	1034	1188	1340	812	0.023
0.95	0.99	2000	70	0.1	0.032528	NA	NA	986	1152	1326	848	0.034
0.95	0.99	2000	100	0.1	0.0221579	1	NA	962	1148	1338	852	0.03
0.95	0.99	2000	200	0.1	0.00913425	NA	NA	862	1104	1304	896	0.035
0.95	0.99	3000	1	0.1	0.0886436	0.1	0.111702	3000	3000	3000	0	0.015
0.95	0.99	3000	3	0.1	0.0884425	0.100114	0.112096	1788	1874	1968	1126	0.012
0.95	0.99	3000	5	0.1	0.0879174	0.10002	0.113383	1656	1770	1894	1230	0.0163333
0.95	0.99	3000	7	0.1	0.0870912	0.0998854	0.114609	1622	1760	1904	1240	0.0173333
0.95	0.99	3000	10	0.1	0.0857923	0.1003	0.116195	1632	1780	1942	1220	0.0216667
0.95	0.99	3000	15	0.1	0.0832995	0.0995482	0.121354	1622	1782	1946	1218	0.022
0.95	0.99	3000	20	0.1	0.0801832	0.0990702	0.13102	1636	1812	1982	1188	0.0196667
0.95	0.99	3000	25	0.1	0.077532	0.100438	0.148962	1636	1812	1988	1188	0.024
0.95	0.99	3000	30	0.1	0.0719692	0.0998855	NA	1618	1788	1968	1212	0.026
0.95	0.99	3000	40	0.1	0.0628713	0.0958968	NA	1609	1797	1979	1203	0.026
0.95	0.99	3000	50	0.1	0.0515474	1	NA	1576	1772	1956	1228	0.0243333
0.95	0.99	3000	70	0.1	0.0366141	NA	NA	1532	1738	1958	1262	0.0296667
0.95	0.99	3000	100	0.1	0.0239391	NA	NA	1464	1728	1952	1272	0.0306667
0.95	0.99	3000	200	0.1	0.00913425	0.0199604	NA	1325	1651	1925	1349	0.035
0.95	0.99	5000	1	0.1	0.0910638	0.1	0.109149	5000	5000	5000	0	0.0136
0.95	0.99	5000	3	0.1	0.0911381	0.0999851	0.109278	3006	3122	3248	1878	0.014
0.95	0.99	5000	5	0.1	0.0904939	0.10002	0.110306	2802	2956	3122	2044	0.015
0.95	0.99	5000	7	0.1	0.0901985	0.0998854	0.110671	2760	2940	3124	2060	0.019
0.95	0.99	5000	10	0.1	0.0890231	0.0999335	0.112805	2794	2980	3184	2020	0.021
0.95	0.99	5000	15	0.1	0.0866703	0.100091	0.115874	2777	2971	3185	2029	0.0248
0.95	0.99	5000	20	0.1	0.0841605	0.100111	0.12179	2830	3022	3240	1978	0.0304
0.95	0.99	5000	25	0.1	0.0806036	0.101348	0.135047	2800	3012	3230	1988	0.0238
0.95	0.99	5000	30	0.1	0.0778898	0.0996156	NA	2752	2976	3206	2024	0.0278
0.95	0.99	5000	40	0.1	0.0657102	0.099829	NA	2757	2995	3229	2005	0.0282
0.95	0.99	5000	50	0.1	0.0569888	1	NA	2686	2958	3234	2042	0.0308
0.95	0.99	5000	70	0.1	0.0414374	NA	NA	2629	2901	3177	2099	0.028
0.95	0.99	5000	100	0.1	0.0256394	NA	NA	2550	2874	3152	2126	0.036
0.95	0.99	5000	200	0.1	0.0106697	NA	NA	2343	2753	3081	2247	0.0312
0.7	0.99	200	1	0.001	0	0	0.0217391	200	200	200	0	0.02
0.7	0.99	200	3	0.001	0	0.00249487	0.0174298	66	68	72	132	0
0.7	0.99	200	5	0.001	0	0	0.0118728	40	40	46	160	0
0.7	0.99	200	7	0.001	0	0	0.013232	28	28	34	172	0
0.7	0.99	200	10	0.001	0	0	0.013879	20	20	28	180	0
0.7	0.99	200	15	0.001	0	0	0.0154652	13	13	21	187	0.01
0.7	0.99	200	20	0.001	0	0	0.00696374	10	10	20	190	0
0.7	0.99	200	25	0.001	0	0	0.00726633	8	8	18	192	0
0.7	0.99	200	30	0.001	0	0	0.00854809	6	6	16	194	0
0.7	0.99	200	40	0.001	0	0	0.00801976	5	5	13	195	0
0.7	0.99	200	50	0.001	0	0	0.00851244	4	4	14	196	0.01
0.7	0.99	200	70	0.001	0	0	0.0175355	2	2	12	198	0
0.7	0.99	200	100	0.001	0	0	0.0123074	2	2	12	198	0
0.7	0.99	200	200	0.001	0	0	NA	1	1	9	199	0
0.7	0.99	500	1	0.001	0	0	0.0144928	500	500	500	0	0.016
0.7	0.99	500	3	0.001	0	0.000990446	0.00981608	166	170	178	330	0
0.7	0.99	500	5	0.001	0	0	0.00885095	100	102	112	398	0
0.7	0.99	500	7	0.001	0	0.000847807	0.00681553	71	73	83	427	0
0.7	0.99	500	10	0.001	0	0.00145881	0.00749412	50	52	62	448	0
0.7	0.99	500	15	0.001	0	0.0019891	0.00828046	33	33	45	467	0
0.7	0.99	500	20	0.001	0	0	0.00533433	25	25	37	475	0
0.7	0.99	500	25	0.001	0	0	0.00557488	20	20	30	480	0
0.7	0.99	500	30	0.001	0	0	0.00605896	16	16	28	484	0
0.7	0.99	500	40	0.001	0	0	0.00641794	12	12	24	488	0
0.7	0.99	500	50	0.001	0	0	0.00642097	10	10	24	490	0
0.7	0.99	500	70	0.001	0	0	0.00726116	7	7	21	493	0
0.7	0.99	500	100	0.001	0	0	0.0082945	5	5	19	495	0
0.7	0.99	500	200	0.001	0	0	0.00617274	2	2	16	498	0
0.7	0.99	1000	1	0.001	0	0.00144928	0.0115942	1000	1000	1000	0	0.009
0.7	0.99	1000	3	0.001	0	0.000972933	0.00682132	335	341	351	659	0.002
0.7	0.99	1000	5	0.001	0	0.00145349	0.00586551	200	206	218	794	0.002
0.7	0.99	1000	7	0.001	0	0.000847807	0.00530336	142	148	158	852	0.001
0.7	0.99	1000	10	0.001	0	0.00145881	0.00595413	100	104	116	896	0.002
0.7	0.99	1000	15	0.001	0	0.000499473	0.00506518	66	70	82	930	0
0.7	0.99	1000	20	0.001	0	0.000729674	0.00533433	50	54	68	946	0
0.7	0.99	1000	25	0.001	0	0.00087877	0.00394978	40	42	58	958	0.003
0.7	0.99	1000	30	0.001	0	0.000995047	0.00414884	33	35	53	965	0.002
0.7	0.99	1000	40	0.001	0	0.00111068	0.00433218	25	27	41	973	0.001
0.7	0.99	1000	50	0.001	0	0.00119367	0.0045252	20	22	38	978	0.001
0.7	0.99	1000	70	0.001	0	0.00133114	0.00500274	14	16	32	984	0.001
0.7	0.99	1000	100	0.001	0	0.00139664	0.00543743	10	12	28	988	0
0.7	0.99	1000	200	0.001	0	0.00160912	0.00415589	5	7	27	993	0.002
0.7	0.99	1500	1	0.001	0	0.000966184	0.00869565	1500	1500	1500	0	0.012
0.7	0.99	1500	3	0.001	0	0.000967119	0.00583104	504	512	526	988	0.000666667
0.7	0.99	1500	5	0.001	0	0.000968056	0.00487828	302	310	324	1190	0.000666667
0.7	0.99	1500	7	0.001	0	0.000834112	0.00476963	214	222	234	1278	0.000666667
0.7	0.99	1500	10	0.001	0	0.000484145	0.00443531	150	156	170	1344	0.000666667
0.7	0.99	1500	15	0.001	0	0.00097278	0.00397337	100	106	122	1394	0
0.7	0.99	1500	20	0.001	0	0.00122181	0.00427557	75	81	97	1419	0
0.7	0.99	1500	25	0.001	0	0.000388277	0.00342192	60	64	82	1436	0.000666667
0.7	0.99	1500	30	0.001	0	0.000486508	0.00355939	50	54	74	1446	0.00133333
0.7	0.99	1500	40	0.001	0	0.000624466	0.00382685	37	41	59	1459	0.000666667
0.7	0.99	1500	50	0.001	0	0.000687792	0.00393066	30	34	52	1466	0
0.7	0.99	1500	70	0.001	0	0.000800578	0.00432228	21	25	47	1475	0.000666667
0.7	0.99	1500	100	0.001	0	0.00085658	0.00321565	15	19	39	1481	0.000666667
0.7	0.99	1500	200	0.001	0	0.00106878	0.0046541	7	11	33	1489	0
0.7	0.99	2000	1	0.001	0	0.000724638	0.00797101	2000	2000	2000	0	0.0105
0.7	0.99	2000	3	0.001	0	0.000972933	0.00535277	672	682	696	1318	0.0005
0.7	0.99	2000	5	0.001	0	0.00072569	0.00438613	404	414	426	1586	0
0.7	0.99	2000	7	0.001	0	0.000837523	0.00452876	287	295	311	1705	0.001
0.7	0.99	2000	10	0.001	0	0.000727012	0.00368365	200	210	226	1790	0
0.7	0.99	2000	15	0.001	0	0.0012236	0.00347585	133	143	159	1857	0.0005
0.7	0.99	2000	20	0.001	0	0.000729674	0.00375411	100	108	128	1892	0.001
0.7	0.99	2000	25	0.001	0	0.00087877	0.00316049	80	88	108	1912	0.001
0.7	0.99	2000	30	0.001	0	0.000995047	0.00333286	66	74	94	1926	0.001
0.7	0.99	2000	40	0.001	0	0.00111068	0.00348795	50	58	76	1942	0
0.7	0.99	2000	50	0.001	0	0.00119367	0.00363979	40	48	68	1952	0
0.7	0.99	2000	70	0.001	0	0.000542414	0.00305062	28	34	58	1966	0.001
0.7	0.99	2000	100	0.001	0	0.000597014	0.00321565	20	26	52	1974	0.0005
0.7	0.99	2000	200	0.001	0	0.000698566	0.00415589	10	16	42	1984	0.0005
0.7	0.99	3000	1	0.001	0	0.000966184	0.00628019	3000	3000	3000	0	0.013
0.7	0.99	3000	3	0.001	0	0.000967119	0.00436687	1012	1026	1042	1974	0
0.7	0.99	3000	5	0.001	0	0.000968056	0.00389496	608	620	638	2380	0.000333333
0.7	0.99	3000	7	0.001	0	0.000834112	0.00377698	432	444	464	2556	0.002
0.7	0.99	3000	10	0.001	0	0.00097041	0.00343423	302	314	332	2686	0.000666667
0.7	0.99	3000	15	0.001	0	0.00097278	0.00295906	202	212	236	2788	0.000666667
0.7	0.99	3000	20	0.001	0	0.000729674	0.00323778	152	164	182	2836	0.000333333
0.7	0.99	3000	25	0.001	0	0.00087877	0.00290069	120	132	154	2868	0.000666667
0.7	0.99	3000	30	0.001	0	0.000979982	0.0030278	100	112	138	2888	0.000666667
0.7	0.99	3000	40	0.001	0	0.00111068	0.00267073	75	87	111	2913	0.000333333
0.7	0.99	3000	50	0.001	0	0.000687792	0.00279134	60	72	96	2928	0.000333333
0.7	0.99	3000	70	0.001	0	0.000800578	0.00305062	42	52	80	2948	0.00166667
0.7	0.99	3000	100	0.001	0	0.00085658	0.00257214	30	42	66	2958	0.00133333
0.7	0.99	3000	200	0.001	0	0.000984117	0.0031562	15	27	55	2973	0.00133333
0.7	0.99	5000	1	0.001	0	0.000869565	0.00521739	5000	5000	5000	0	0.0096
0.7	0.99	5000	3	0.001	0	0.000969443	0.00359112	1692	1710	1730	3290	0.0002
0.7	0.99	5000	5	0.001	0	0.000871081	0.00320893	1016	1034	1058	3966	0.0004
0.7	0.99	5000	7	0.001	0	0.000831388	0.00288395	726	742	762	4258	0.0002
0.7	0.99	5000	10	0.001	0	0.000872987	0.00263984	508	526	550	4474	0.001
0.7	0.99	5000	15	0.001	0	0.00107285	0.00256096	339	357	381	4643	0.001
0.7	0.99	5000	20	0.001	0	0.0010244	0.00252335	256	272	300	4728	0.001
0.7	0.99	5000	25	0.001	0	0.00087877	0.00238592	204	222	250	4778	0.0004
0.7	0.99	5000	30	0.001	0	0.000985971	0.00251683	170	188	216	4812	0.0006
0.7	0.99	5000	40	0.001	0	0.000809758	0.00235102	127	145	173	4855	0.0006
0.7	0.99	5000	50	0.001	0	0.00088864	0.00246162	102	120	150	4880	0.0006
0.7	0.99	5000	70	0.001	8.48131e-05	0.00099262	0.002299	73	91	121	4909	0.0008
0.7	0.99	5000	100	0.001	0.000145977	0.00106915	0.00244822	52	70	102	4930	0.0008
0.7	0.99	5000	200	0.001	0	0.000867941	0.00247911	27	45	83	4955	0
0.7	0.99	200	1	0.003	0	0	0.0289855	200	200	200	0	0.005
0.7	0.99	200	3	0.003	0	0.00249487	0.0174298	66	68	76	132	0
0.7	0.99	200	5	0.003	0	0.00438613	0.0195935	40	42	50	158	0.005
0.7	0.99	200	7	0.003	0	0	0.0214436	28	28	40	172	0
0.7	0.99	200	10	0.003	0	0	0.013879	20	20	30	180	0.005
0.7	0.99	200	15	0.003	0	0	0.0154652	13	13	25	187	0
0.7	0.99	200	20	0.003	0	0	0.0159752	10	10	22	190	0
0.7	0.99	200	25	0.003	0	0	0.0169524	8	8	24	192	0.005
0.7	0.99	200	30	0.003	0	0	0.0208541	6	6	20	194	0
0.7	0.99	200	40	0.003	0	0	0.0206074	5	5	19	195	0
0.7	0.99	200	50	0.003	0	0	0.0244633	4	4	18	196	0
0.7	0.99	200	70	0.003	0	0	0.0175355	2	2	16	198	0.005
0.7	0.99	200	100	0.003	0	0	NA	2	2	18	198	0.005
0.7	0.99	200	200	0.003	0	0	NA	1	1	17	199	0
0.7	0.99	500	1	0.003	0	0.00289855	0.0173913	500	500	500	0	0.012
0.7	0.99	500	3	0.003	0	0.00391496	0.0127932	166	172	182	328	0.002
0.7	0.99	500	5	0.003	0	0.0029155	0.0118728	100	106	116	394	0
0.7	0.99	500	7	0.003	0	0.00380486	0.0130065	71	77	89	423	0.004
0.7	0.99	500	10	0.003	0	0.00145881	0.0106402	50	54	70	446	0
0.7	0.99	500	15	0.003	0	0.0019891	0.0116487	33	37	51	463	0.004
0.7	0.99	500	20	0.003	0	0.00222012	0.0121813	25	29	47	471	0
0.7	0.99	500	25	0.003	0	0.00238592	0.0128007	20	24	44	476	0
0.7	0.99	500	30	0.003	0	0.00263443	0.00986406	16	20	38	480	0.002
0.7	0.99	500	40	0.003	0	0.00280513	0.0106292	12	16	36	484	0.004
0.7	0.99	500	50	0.003	0	0.00279134	0.0108453	10	14	32	486	0
0.7	0.99	500	70	0.003	0	0.00305062	0.01324	7	11	31	489	0.002
0.7	0.99	500	100	0.003	0	0.00321565	0.0191299	5	7	33	493	0.006
0.7	0.99	500	200	0.003	0	0.00617274	NA	2	6	26	494	0
0.7	0.99	1000	1	0.003	0	0.00289855	0.0130435	1000	1000	1000	0	0.005
0.7	0.99	1000	3	0.003	0	0.00242861	0.00977151	337	345	361	655	0.003
0.7	0.99	1000	5	0.003	0	0.0029155	0.00885095	202	212	228	788	0.006
0.7	0.99	1000	7	0.003	0	0.00231976	0.00834164	142	154	170	846	0.001
0.7	0.99	1000	10	0.003	0	0.00293707	0.00905592	100	110	128	890	0.001
0.7	0.99	1000	15	0.003	0	0.00351053	0.00828046	66	76	96	924	0.002
0.7	0.99	1000	20	0.003	0	0.00222012	0.00864558	50	60	82	940	0.002
0.7	0.99	1000	25	0.003	0	0.00238592	0.00902992	40	52	72	948	0.001
0.7	0.99	1000	30	0.003	0	0.00253581	0.00762187	33	43	67	957	0.001
0.7	0.99	1000	40	0.003	0	0.00267073	0.00801976	25	37	57	963	0.001
0.7	0.99	1000	50	0.003	0	0.00279134	0.00851244	20	30	58	970	0.002
0.7	0.99	1000	70	0.003	0	0.00305062	0.00994137	14	24	48	976	0.003
0.7	0.99	1000	100	0.003	0	0.00321565	0.0123074	10	20	48	980	0.002
0.7	0.99	1000	200	0.003	0	0.00415589	NA	5	15	43	985	0.002
0.7	0.99	1500	1	0.003	0	0.00289855	0.0115942	1500	1500	1500	0	0.006
0.7	0.99	1500	3	0.003	0	0.00290699	0.00877238	506	518	532	982	0.000666667
0.7	0.99	1500	5	0.003	0	0.0029155	0.00785181	306	318	334	1182	0.002
0.7	0.99	1500	7	0.003	0	0.00279022	0.00778376	216	232	250	1268	0.000666667
0.7	0.99	1500	10	0.003	0	0.00244212	0.00749412	152	166	188	1334	0
0.7	0.99	1500	15	0.003	0	0.00295906	0.00710611	102	116	140	1384	0.00266667
0.7	0.99	1500	20	0.003	0.000242102	0.00323778	0.00751836	75	91	117	1409	0.00266667
0.7	0.99	1500	25	0.003	0	0.00238592	0.00784587	62	76	102	1424	0.00466667
0.7	0.99	1500	30	0.003	0	0.00250431	0.00693434	50	66	92	1434	0.00133333
0.7	0.99	1500	40	0.003	0	0.00271424	0.00748912	37	53	81	1447	0.00266667
0.7	0.99	1500	50	0.003	0	0.00279134	0.00779102	30	46	76	1454	0
0.7	0.99	1500	70	0.003	0	0.00305062	0.00726116	21	37	63	1463	0.00133333
0.7	0.99	1500	100	0.003	0	0.00321565	0.0082945	15	33	59	1467	0.00466667
0.7	0.99	1500	200	0.003	0	0.00254743	NA	7	23	53	1477	0.002
0.7	0.99	2000	1	0.003	0	0.00289855	0.0101449	2000	2000	2000	0	0.009
0.7	0.99	2000	3	0.003	0	0.00315804	0.00829422	678	692	706	1308	0.001
0.7	0.99	2000	5	0.003	0	0.0029155	0.00735374	408	424	444	1576	0.001
0.7	0.99	2000	7	0.003	0	0.00304241	0.00754202	291	307	331	1693	0.0015
0.7	0.99	2000	10	0.003	0	0.00293707	0.00672144	206	224	248	1776	0.003
0.7	0.99	2000	15	0.003	0	0.00271716	0.00659421	137	155	181	1845	0.005
0.7	0.99	2000	20	0.003	0	0.00298151	0.00696374	106	122	152	1878	0.0045
0.7	0.99	2000	25	0.003	0.00014518	0.00316049	0.00641197	84	104	134	1896	0.0025
0.7	0.99	2000	30	0.003	0.000249768	0.00253581	0.00672006	70	90	120	1910	0.0025
0.7	0.99	2000	40	0.003	0.000364903	0.00267073	0.00704662	54	72	100	1928	0.0035
0.7	0.99	2000	50	0.003	0.000439482	0.00279134	0.00642097	44	64	94	1936	0.0015
0.7	0.99	2000	70	0.003	0.000542414	0.00305062	0.00726116	32	50	80	1950	0.0025
0.7	0.99	2000	100	0.003	0.000597014	0.00321565	0.0067646	22	42	72	1958	0.003
0.7	0.99	2000	200	0.003	0.000698566	0.00272242	0.00961112	12	30	64	1970	0.0045
0.7	0.99	3000	1	0.003	0	0.00289855	0.00869565	3000	3000	3000	0	0.009
0.7	0.99	3000	3	0.003	0	0.00290699	0.00680955	1022	1038	1060	1962	0.00133333
0.7	0.99	3000	5	0.003	0	0.0029155	0.00636059	616	634	660	2366	0.002
0.7	0.99	3000	7	0.003	0.000348655	0.00279022	0.00626984	444	462	490	2538	0.002
0.7	0.99	3000	10	0.003	0.000484145	0.00293707	0.00595413	314	334	360	2666	0.00166667
0.7	0.99	3000	15	0.003	0.000484733	0.00295906	0.00604643	210	234	264	2766	0.00266667
0.7	0.99	3000	20	0.003	0.000729674	0.00272648	0.00587184	162	184	218	2816	0.00166667
0.7	0.99	3000	25	0.003	0.00087877	0.00290069	0.00613106	132	154	188	2846	0.00266667
0.7	0.99	3000	30	0.003	0.000486508	0.0030278	0.00577206	110	136	174	2864	0.00266667
0.7	0.99	3000	40	0.003	0.000611091	0.00267073	0.00610932	85	109	143	2891	0.002
0.7	0.99	3000	50	0.003	0.000687792	0.00279134	0.00576917	68	94	134	2906	0.00366667
0.7	0.99	3000	70	0.003	0.000800578	0.00305062	0.00646835	48	76	118	2924	0.00133333
0.7	0.99	3000	100	0.003	0.00085658	0.00321565	0.00630244	36	64	108	2936	0.00333333
0.7	0.99	3000	200	0.003	0.000984117	0.0031562	0.00707831	21	49	87	2951	0.00266667
0.7	0.99	5000	1	0.003	0	0.00289855	0.00753623	5000	5000	5000	0	0.0114
0.7	0.99	5000	3	0.003	9.85999e-05	0.00300734	0.00593314	1704	1730	1756	3270	0.0016
0.7	0.99	5000	5	0.003	0.000580383	0.0029155	0.00586551	1032	1060	1090	3940	0.0018
0.7	0.99	5000	7	0.003	0.000831388	0.00288395	0.00556077	740	772	804	4228	0.0018
0.7	0.99	5000	10	0.003	0.000872987	0.00293707	0.00534409	528	558	598	4442	0.0036
0.7	0.99	5000	15	0.003	0.00107285	0.00286235	0.00532053	359	391	431	4609	0.0032
0.7	0.99	5000	20	0.003	0.0010244	0.00282834	0.00533433	272	310	362	4690	0.003
0.7	0.99	5000	25	0.003	0.00117586	0.00300441	0.00524472	224	258	304	4742	0.0022
0.7	0.99	5000	30	0.003	0.00128675	0.00283134	0.00511746	188	224	270	4776	0.001
0.7	0.99	5000	40	0.003	0.00111068	0.00299449	0.00502825	151	185	231	4815	0.0024
0.7	0.99	5000	50	0.003	0.00119367	0.00279134	0.0052624	124	162	210	4838	0.0036
0.7	0.99	5000	70	0.003	0.00130832	0.00299928	0.00533029	93	131	187	4869	0.0024
0.7	0.99	5000	100	0.003	0.00106915	0.00282463	0.00543743	72	108	158	4892	0.0024
0.7	0.99	5000	200	0.003	0.00122486	0.00297816	0.00669615	43	83	137	4917	0.0032
0.7	0.99	200	1	0.01	0	0.00724638	0.0362319	200	200	200	0	0.02
0.7	0.99	200	3	0.01	0	0.00990603	0.0328332	66	72	80	128	0.015
0.7	0.99	200	5	0.01	0	0.0118728	0.0358075	40	46	56	154	0.005
0.7	0.99	200	7	0.01	0	0.00541091	0.0300908	28	34	48	166	0
0.7	0.99	200	10	0.01	0	0.00595413	0.0316952	20	26	42	174	0
0.7	0.99	200	15	0.01	0	0.00677836	0.0369433	13	19	35	181	0.01
0.7	0.99	200	20	0.01	0	0.00696374	0.0407902	10	16	32	184	0.01
0.7	0.99	200	25	0.01	0	0.00726633	0.0483281	8	14	30	186	0.005
0.7	0.99	200	30	0.01	0	0.00854809	0.0404388	6	12	32	188	0.01
0.7	0.99	200	40	0.01	0	0.00801976	0.0471407	5	11	31	189	0.025
0.7	0.99	200	50	0.01	0	0.00851244	NA	4	10	28	190	0.01
0.7	0.99	200	70	0.01	0	0.0175355	NA	2	6	26	194	0.01
0.7	0.99	200	100	0.01	0	0.0123074	NA	2	6	28	194	0.005
0.7	0.99	200	200	0.01	0	NA	NA	1	3	29	197	0.005
0.7	0.99	500	1	0.01	0	0.00869565	0.0289855	500	500	500	0	0.022
0.7	0.99	500	3	0.01	0	0.00981608	0.0248851	168	180	192	320	0.002
0.7	0.99	500	5	0.01	0	0.00885095	0.0243453	102	114	132	386	0
0.7	0.99	500	7	0.01	0.000847807	0.00988198	0.0227536	73	85	105	415	0.008
0.7	0.99	500	10	0.01	0.00145881	0.0106402	0.0242143	52	66	84	434	0.006
0.7	0.99	500	15	0.01	0	0.00828046	0.0228434	35	49	71	451	0.01
0.7	0.99	500	20	0.01	0	0.00864558	0.0245163	25	43	65	457	0.004
0.7	0.99	500	25	0.01	0	0.00902992	0.0267851	20	38	66	462	0.008
0.7	0.99	500	30	0.01	0	0.00986406	0.0247833	16	34	58	466	0.012
0.7	0.99	500	40	0.01	0	0.0106292	0.030485	12	30	54	470	0.018
0.7	0.99	500	50	0.01	0	0.0108453	0.0378938	10	28	56	472	0.012
0.7	0.99	500	70	0.01	0	0.00726116	NA	7	23	51	477	0.018
0.7	0.99	500	100	0.01	0	0.0082945	NA	5	21	47	479	0.006
0.7	0.99	500	200	0.01	0	0.00617274	NA	2	14	46	486	0.008
0.7	0.99	1000	1	0.01	0	0.0101449	0.0217391	1000	1000	1000	0	0.013
0.7	0.99	1000	3	0.01	0.00242861	0.00977151	0.0202382	345	359	377	641	0.007
0.7	0.99	1000	5	0.01	0.0029155	0.0103573	0.0195935	212	228	254	772	0.006
0.7	0.99	1000	7	0.01	0.00231976	0.00988198	0.0194396	154	174	198	826	0.005
0.7	0.99	1000	10	0.01	0.00293707	0.00905592	0.0189242	112	132	162	868	0.01
0.7	0.99	1000	15	0.01	0.0019891	0.00994451	0.0189099	78	98	130	902	0.008
0.7	0.99	1000	20	0.01	0.00222012	0.0103835	0.0200691	58	84	118	916	0.008
0.7	0.99	1000	25	0.01	0.00238592	0.00902992	0.0191974	50	76	110	924	0.005
0.7	0.99	1000	30	0.01	0.00253581	0.0095001	0.0208541	43	69	103	931	0.007
0.7	0.99	1000	40	0.01	0.00267073	0.0100854	0.0206074	35	61	99	939	0.006
0.7	0.99	1000	50	0.01	0.00279134	0.0108453	0.0244633	26	54	96	946	0.015
0.7	0.99	1000	70	0.01	0.00305062	0.00994137	0.0349619	20	48	86	952	0.005
0.7	0.99	1000	100	0.01	0.00321565	0.0082945	NA	16	42	80	958	0.017
0.7	0.99	1000	200	0.01	0.00160912	0.00961112	NA	7	31	69	969	0.009
0.7	0.99	1500	1	0.01	0.000966184	0.00966184	0.0193237	1500	1500	1500	0	0.0113333
0.7	0.99	1500	3	0.01	0.00290699	0.00975672	0.0177028	520	540	562	960	0.00466667
0.7	0.99	1500	5	0.01	0.00389496	0.00985414	0.0169929	322	344	372	1156	0.00533333
0.7	0.99	1500	7	0.01	0.00377698	0.00982414	0.0171713	236	262	296	1238	0.00933333
0.7	0.99	1500	10	0.01	0.00443531	0.00958149	0.0172164	168	200	230	1300	0.012
0.7	0.99	1500	15	0.01	0.00397337	0.0103837	0.0174339	124	152	192	1348	0.00666667
0.7	0.99	1500	20	0.01	0.00427557	0.0097977	0.0173041	97	127	167	1373	0.006
0.7	0.99	1500	25	0.01	0.00448443	0.0102489	0.0184353	82	114	152	1386	0.0133333
0.7	0.99	1500	30	0.01	0.00355939	0.00938445	0.0180101	72	104	150	1396	0.0106667
0.7	0.99	1500	40	0.01	0.00382685	0.0102605	0.018902	59	91	133	1409	0.00933333
0.7	0.99	1500	50	0.01	0.00393066	0.00926054	0.0214511	54	84	126	1416	0.0113333
0.7	0.99	1500	70	0.01	0.00305062	0.00899131	0.0237172	39	73	113	1427	0.01
0.7	0.99	1500	100	0.01	0.00321565	0.0107837	NA	31	63	105	1437	0.00533333
0.7	0.99	1500	200	0.01	0.00254743	0.00836584	NA	15	51	103	1449	0.006
0.7	0.99	2000	1	0.01	0.00217391	0.0101449	0.0181159	2000	2000	2000	0	0.0135
0.7	0.99	2000	3	0.01	0.00388854	0.00977151	0.0164745	698	718	746	1282	0.0065
0.7	0.99	2000	5	0.01	0.00438613	0.00960296	0.0164761	434	458	496	1542	0.0075
0.7	0.99	2000	7	0.01	0.00452876	0.00983854	0.0161238	317	347	385	1653	0.011
0.7	0.99	2000	10	0.01	0.00443531	0.00984521	0.0163725	234	266	308	1734	0.009
0.7	0.99	2000	15	0.01	0.00424271	0.00985595	0.0159535	169	203	245	1797	0.01
0.7	0.99	2000	20	0.01	0.00453826	0.00950728	0.0169687	134	172	218	1828	0.0075
0.7	0.99	2000	25	0.01	0.00475437	0.00994077	0.0169524	114	152	200	1848	0.0085
0.7	0.99	2000	30	0.01	0.00498468	0.0095001	0.0170324	98	136	188	1864	0.01
0.7	0.99	2000	40	0.01	0.00433218	0.0100854	0.017538	80	122	172	1878	0.012
0.7	0.99	2000	50	0.01	0.0045252	0.00964523	0.0182302	72	112	166	1888	0.007
0.7	0.99	2000	70	0.01	0.00399371	0.00994137	0.0202925	58	100	152	1900	0.008
0.7	0.99	2000	100	0.01	0.00426532	0.0101009	0.0259052	48	88	142	1912	0.01
0.7	0.99	2000	200	0.01	0.00272242	0.00961112	NA	30	68	130	1932	0.0075
0.7	0.99	3000	1	0.01	0.00338164	0.0101449	0.0169082	3000	3000	3000	0	0.0133333
0.7	0.99	3000	3	0.01	0.00485445	0.00975672	0.0157043	1052	1080	1116	1920	0.00433333
0.7	0.99	3000	5	0.01	0.0053714	0.00985414	0.0149321	654	692	728	2308	0.008
0.7	0.99	3000	7	0.01	0.00526819	0.00982414	0.0150384	488	524	566	2476	0.00866667
0.7	0.99	3000	10	0.01	0.00544553	0.0101096	0.0149802	358	400	452	2600	0.00533333
0.7	0.99	3000	15	0.01	0.00552247	0.00982675	0.0150045	260	304	360	2696	0.0106667
0.7	0.99	3000	20	0.01	0.00587184	0.0097977	0.0153233	212	258	310	2742	0.0106667
0.7	0.99	3000	25	0.01	0.00557488	0.0102489	0.0155213	184	232	280	2768	0.0116667
0.7	0.99	3000	30	0.01	0.00577206	0.0100254	0.01564	160	208	264	2792	0.0106667
0.7	0.99	3000	40	0.01	0.00550308	0.0100854	0.0156817	133	181	249	2819	0.009
0.7	0.99	3000	50	0.01	0.00513766	0.0100374	0.0165202	118	168	230	2832	0.01
0.7	0.99	3000	70	0.01	0.00500274	0.00994137	0.0175355	100	148	204	2852	0.00766667
0.7	0.99	3000	100	0.01	0.00464104	0.00946187	0.0230989	80	130	194	2870	0.0106667
0.7	0.99	3000	200	0.01	0.0031562	0.00961112	NA	53	105	167	2895	0.0113333
0.7	0.99	5000	1	0.01	0.00492754	0.00985507	0.0153623	5000	5000	5000	0	0.0134
0.7	0.99	5000	3	0.01	0.00622667	0.0100584	0.0142184	1766	1800	1842	3200	0.007
0.7	0.99	5000	5	0.01	0.00645973	0.0100553	0.0140103	1108	1150	1202	3850	0.008
0.7	0.99	5000	7	0.01	0.00646273	0.0101206	0.0138614	822	876	930	4124	0.0084
0.7	0.99	5000	10	0.01	0.00656755	0.0100037	0.013879	614	666	732	4334	0.0082
0.7	0.99	5000	15	0.01	0.00658225	0.00983841	0.0139547	449	507	567	4493	0.007
0.7	0.99	5000	20	0.01	0.00663377	0.0100312	0.0140436	364	428	502	4572	0.0092
0.7	0.99	5000	25	0.01	0.00658144	0.0101254	0.0140027	316	380	450	4620	0.0118
0.7	0.99	5000	30	0.01	0.00649561	0.0098156	0.0143678	282	346	420	4654	0.0076
0.7	0.99	5000	40	0.01	0.00648012	0.0100854	0.0142891	241	307	373	4693	0.0106
0.7	0.99	5000	50	0.01	0.00642097	0.00987961	0.0146437	216	282	364	4718	0.0082
0.7	0.99	5000	70	0.01	0.00619927	0.00973534	0.0152568	181	249	333	4751	0.0094
0.7	0.99	5000	100	0.01	0.00594745	0.00971262	0.0173399	156	226	308	4774	0.0102
0.7	0.99	5000	200	0.01	0.00415589	0.00961112	NA	101	169	255	4831	0.0098
0.7	0.99	200	1	0.03	0	0.0289855	0.0652174	200	200	200	0	0.015
0.7	0.99	200	3	0.03	0.00249487	0.0250707	0.0652044	70	80	92	120	0.015
0.7	0.99	200	5	0.03	0.00438613	0.0275653	0.0623858	42	56	72	144	0.02
0.7	0.99	200	7	0.03	0.00541091	0.0300908	0.0702844	30	44	66	156	0.025
0.7	0.99	200	10	0.03	0.00595413	0.0316952	0.0799166	22	38	60	162	0.02
0.7	0.99	200	15	0.03	0.00677836	0.0253789	0.0922593	15	31	57	169	0.01
0.7	0.99	200	20	0.03	0.00696374	0.0268931	0.0920592	12	28	52	172	0.03
0.7	0.99	200	25	0.03	0.00726633	0.0296657	NA	10	24	50	176	0.01
0.7	0.99	200	30	0.03	0	0.0404388	NA	6	24	50	176	0.04
0.7	0.99	200	40	0.03	0	0.0206074	NA	5	21	49	179	0.045
0.7	0.99	200	50	0.03	0	0.0244633	NA	4	20	44	180	0.025
0.7	0.99	200	70	0.03	0	0.0175355	NA	2	14	44	186	0.035
0.7	0.99	200	100	0.03	0	0.0123074	NA	2	16	44	184	0.01
0.7	0.99	200	200	0.03	0	NA	NA	1	9	39	191	0.04
0.7	0.99	500	1	0.03	0.00869565	0.0289855	0.0521739	500	500	500	0	0.014
0.7	0.99	500	3	0.03	0.0127932	0.0310452	0.050012	182	200	222	300	0.016
0.7	0.99	500	5	0.03	0.0118728	0.0308286	0.0513951	118	140	164	360	0.02
0.7	0.99	500	7	0.03	0.0130065	0.0295912	0.0520424	89	113	143	387	0.03
0.7	0.99	500	10	0.03	0.0106402	0.02789	0.053063	68	96	126	404	0.022
0.7	0.99	500	15	0.03	0.0116487	0.0314462	0.0593128	53	81	119	419	0.03
0.7	0.99	500	20	0.03	0.0121813	0.0293856	0.0649794	45	71	109	429	0.028
0.7	0.99	500	25	0.03	0.00902992	0.0327675	0.0743516	36	68	102	432	0.026
0.7	0.99	500	30	0.03	0.00986406	0.0317013	0.125146	28	62	104	438	0.03
0.7	0.99	500	40	0.03	0.0106292	0.030485	NA	26	56	94	444	0.018
0.7	0.99	500	50	0.03	0.00642097	0.0244633	NA	22	52	88	448	0.02
0.7	0.99	500	70	0.03	0.00726116	0.0237172	NA	19	49	89	451	0.024
0.7	0.99	500	100	0.03	0.00321565	0.0191299	NA	11	41	83	459	0.03
0.7	0.99	500	200	0.03	0	0.00617274	NA	2	26	74	474	0.022
0.7	0.99	1000	1	0.03	0.0144928	0.0304348	0.0463768	1000	1000	1000	0	0.021
0.7	0.99	1000	3	0.03	0.017225	0.0293912	0.0450413	373	399	427	601	0.023
0.7	0.99	1000	5	0.03	0.0179909	0.0291915	0.0460854	246	280	318	720	0.018
0.7	0.99	1000	7	0.03	0.0161915	0.0295912	0.0461266	194	228	266	772	0.021
0.7	0.99	1000	10	0.03	0.0172164	0.0297758	0.0461899	152	190	240	810	0.017
0.7	0.99	1000	15	0.03	0.0170231	0.0291935	0.0496953	116	162	212	838	0.034
0.7	0.99	1000	20	0.03	0.0159752	0.0293856	0.0514328	104	146	198	854	0.031
0.7	0.99	1000	25	0.03	0.0148241	0.0296657	0.0533977	92	134	186	866	0.031
0.7	0.99	1000	30	0.03	0.0135983	0.0301097	0.0643072	83	125	173	875	0.024
0.7	0.99	1000	40	0.03	0.0123342	0.0281722	0.0847188	71	115	165	885	0.036
0.7	0.99	1000	50	0.03	0.0134834	0.0300601	NA	62	106	158	894	0.027
0.7	0.99	1000	70	0.03	0.00994137	0.0349619	NA	50	94	150	906	0.027
0.7	0.99	1000	100	0.03	0.0082945	1	NA	38	86	150	914	0.028
0.7	0.99	1000	200	0.03	0.00160912	NA	NA	13	61	129	939	0.027
0.7	0.99	1500	1	0.03	0.0173913	0.0299517	0.0434783	1500	1500	1500	0	0.0166667
0.7	0.99	1500	3	0.03	0.0187052	0.0298688	0.0423477	568	600	636	900	0.022
0.7	0.99	1500	5	0.03	0.0190712	0.029736	0.0420359	376	420	468	1080	0.0226667
0.7	0.99	1500	7	0.03	0.0193323	0.0294281	0.0426907	298	342	396	1158	0.0206667
0.7	0.99	1500	10	0.03	0.0194706	0.0291435	0.0425559	240	292	346	1208	0.0326667
0.7	0.99	1500	15	0.03	0.0186808	0.0295491	0.044242	186	242	302	1258	0.026
0.7	0.99	1500	20	0.03	0.0186681	0.0293856	0.0452445	165	221	277	1279	0.0273333
0.7	0.99	1500	25	0.03	0.0169524	0.0306734	0.0483281	158	204	266	1296	0.024
0.7	0.99	1500	30	0.03	0.0164117	0.029616	0.0517796	132	190	258	1310	0.0186667
0.7	0.99	1500	40	0.03	0.0150842	0.028899	0.0628857	115	171	229	1329	0.0286667
0.7	0.99	1500	50	0.03	0.0144456	0.028014	NA	102	162	234	1338	0.026
0.7	0.99	1500	70	0.03	0.01324	0.0301481	NA	89	147	207	1353	0.03
0.7	0.99	1500	100	0.03	0.0082945	0.0298469	NA	69	127	201	1373	0.026
0.7	0.99	1500	200	0.03	0.00254743	NA	NA	33	95	177	1405	0.0313333
0.7	0.99	2000	1	0.03	0.0195652	0.0297101	0.0413043	2000	2000	2000	0	0.017
0.7	0.99	2000	3	0.03	0.0202382	0.0301617	0.0402925	758	798	838	1202	0.0165
0.7	0.99	2000	5	0.03	0.0203791	0.0300087	0.0408914	514	562	608	1438	0.0225
0.7	0.99	2000	7	0.03	0.021001	0.0303403	0.041185	411	457	515	1543	0.019
0.7	0.99	2000	10	0.03	0.0206591	0.0297758	0.0407844	328	386	454	1614	0.024
0.7	0.99	2000	15	0.03	0.0196908	0.030015	0.0421527	263	325	397	1675	0.0265
0.7	0.99	2000	20	0.03	0.0200691	0.0293856	0.0440934	224	288	356	1712	0.021
0.7	0.99	2000	25	0.03	0.0191974	0.0296657	0.0460175	210	272	348	1728	0.0245
0.7	0.99	2000	30	0.03	0.018259	0.0301097	0.0486502	190	256	328	1744	0.0275
0.7	0.99	2000	40	0.03	0.017538	0.030485	0.059232	164	228	308	1772	0.0305
0.7	0.99	2000	50	0.03	0.0165202	0.0300601	1	152	218	288	1782	0.0275
0.7	0.99	2000	70	0.03	0.01324	0.0282453	NA	130	194	272	1806	0.029
0.7	0.99	2000	100	0.03	0.0101009	0.0259052	NA	106	172	242	1828	0.0325
0.7	0.99	2000	200	0.03	0.00415589	1	NA	54	126	208	1874	0.025
0.7	0.99	3000	1	0.03	0.021256	0.0299517	0.0391304	3000	3000	3000	0	0.015
0.7	0.99	3000	3	0.03	0.0222296	0.0298688	0.038152	1150	1198	1248	1802	0.0206667
0.7	0.99	3000	5	0.03	0.022222	0.029736	0.0386186	788	838	904	2162	0.0193333
0.7	0.99	3000	7	0.03	0.0220745	0.0300078	0.0389636	622	692	756	2308	0.0246667
0.7	0.99	3000	10	0.03	0.0218313	0.0297758	0.0390419	504	576	652	2424	0.0206667
0.7	0.99	3000	15	0.03	0.0218989	0.0302882	0.0398359	414	482	566	2518	0.0243333
0.7	0.99	3000	20	0.03	0.0215093	0.0302442	0.0407902	366	440	520	2560	0.0263333
0.7	0.99	3000	25	0.03	0.0207657	0.0296657	0.042442	330	406	494	2594	0.0236667
0.7	0.99	3000	30	0.03	0.0205587	0.029616	0.0438028	306	380	460	2620	0.029
0.7	0.99	3000	40	0.03	0.0195421	0.0296899	0.0505435	257	345	447	2655	0.025
0.7	0.99	3000	50	0.03	0.0188342	0.0300601	0.0717606	242	324	420	2676	0.025
0.7	0.99	3000	70	0.03	0.0159556	0.0301481	NA	202	292	378	2708	0.0303333
0.7	0.99	3000	100	0.03	0.0123074	0.0298469	NA	180	258	356	2742	0.0286667
0.7	0.99	3000	200	0.03	0.00540645	NA	NA	105	191	295	2809	0.0266667
0.7	0.99	5000	1	0.03	0.0231884	0.0298551	0.0371014	5000	5000	5000	0	0.0184
0.7	0.99	5000	3	0.03	0.0238611	0.0299859	0.0365012	1934	1996	2064	3004	0.0166
0.7	0.99	5000	5	0.03	0.0240256	0.029845	0.0364792	1322	1400	1490	3600	0.0184
0.7	0.99	5000	7	0.03	0.0239395	0.0297429	0.0364855	1062	1150	1238	3850	0.0208
0.7	0.99	5000	10	0.03	0.0238445	0.0301569	0.0368522	852	958	1046	4042	0.0236
0.7	0.99	5000	15	0.03	0.0233923	0.0297348	0.0372085	719	809	919	4191	0.0298
0.7	0.99	5000	20	0.03	0.0231413	0.029899	0.0382949	632	734	830	4266	0.0264
0.7	0.99	5000	25	0.03	0.0225633	0.0302673	0.0390348	572	678	794	4322	0.0258
0.7	0.99	5000	30	0.03	0.0223152	0.0298114	0.0404388	524	638	752	4362	0.0276
0.7	0.99	5000	40	0.03	0.021269	0.0300049	0.0435986	489	585	697	4415	0.0266
0.7	0.99	5000	50	0.03	0.0200999	0.0300601	0.0511394	414	538	660	4462	0.0292
0.7	0.99	5000	70	0.03	0.0180385	0.0302633	NA	371	483	597	4517	0.0272
0.7	0.99	5000	100	0.03	0.0145089	0.0280764	NA	318	422	554	4578	0.0288
0.7	0.99	5000	200	0.03	0.00669615	0.017549	NA	209	323	453	4677	0.0262
0.7	0.99	200	1	0.1	0.0507246	0.101449	0.15942	200	200	200	0	0.065
0.7	0.99	200	3	0.1	0.0487434	0.0999879	0.168295	86	104	126	96	0.04
0.7	0.99	200	5	0.1	0.0443415	0.10331	0.183759	64	86	112	114	0.08
0.7	0.99	200	7	0.1	0.0392269	0.0950821	0.185363	52	76	104	124	0.075
0.7	0.99	200	10	0.1	0.0418437	0.0965397	1	42	70	104	130	0.035
0.7	0.99	200	15	0.1	0.0369433	0.0922593	NA	35	61	97	139	0.055
0.7	0.99	200	20	0.1	0.0268931	0.0920592	NA	28	58	94	142	0.065
0.7	0.99	200	25	0.1	0.0169524	0.0849423	NA	24	52	92	148	0.1
0.7	0.99	200	30	0.1	0.0208541	0.096071	NA	18	48	88	152	0.085
0.7	0.99	200	40	0.1	0.00801976	NA	NA	13	43	87	157	0.09
0.7	0.99	200	50	0.1	0.00851244	NA	NA	8	40	80	160	0.1
0.7	0.99	200	70	0.1	0	0.0175355	NA	2	28	76	172	0.075
0.7	0.99	200	100	0.1	0	0.0123074	NA	2	30	80	170	0.095
0.7	0.99	200	200	0.1	0	NA	NA	1	17	73	183	0.09
0.7	0.99	500	1	0.1	0.0666667	0.0985507	0.136232	500	500	500	0	0.048
0.7	0.99	500	3	0.1	0.0664171	0.101078	0.13864	234	262	292	238	0.054
0.7	0.99	500	5	0.1	0.0661666	0.098871	0.142449	180	218	262	282	0.068
0.7	0.99	500	7	0.1	0.0602916	0.0985354	0.157993	155	195	239	305	0.094
0.7	0.99	500	10	0.1	0.0579077	0.10022	0.175643	134	176	222	324	0.098
0.7	0.99	500	15	0.1	0.0527516	0.0949335	NA	113	157	211	343	0.096
0.7	0.99	500	20	0.1	0.0476289	0.0920592	NA	89	145	197	355	0.08
0.7	0.99	500	25	0.1	0.0397957	0.0996635	NA	82	134	192	366	0.088
0.7	0.99	500	30	0.1	0.0317013	0.125146	NA	72	124	184	376	0.068
0.7	0.99	500	40	0.1	0.0220059	0.0729552	NA	58	110	168	390	0.084
0.7	0.99	500	50	0.1	0.0165202	1	NA	48	102	168	398	0.074
0.7	0.99	500	70	0.1	0.00726116	NA	NA	37	89	159	411	0.08
0.7	0.99	500	100	0.1	0.00321565	NA	NA	17	71	143	429	0.086
0.7	0.99	500	200	0.1	0	0.00617274	NA	2	48	142	452	0.094
0.7	0.99	1000	1	0.1	0.0768116	0.1	0.124638	1000	1000	1000	0	0.045
0.7	0.99	1000	3	0.1	0.0762771	0.100721	0.128477	483	527	573	473	0.059
0.7	0.99	1000	5	0.1	0.0739173	0.098871	0.129449	384	440	498	560	0.061
0.7	0.99	1000	7	0.1	0.071255	0.0985354	0.135355	336	392	456	608	0.073
0.7	0.99	1000	10	0.1	0.0683281	0.10022	0.147434	290	360	422	640	0.087
0.7	0.99	1000	15	0.1	0.0628502	0.101138	0.215272	246	314	388	686	0.074
0.7	0.99	1000	20	0.1	0.0555506	0.102133	NA	218	290	368	710	0.065
0.7	0.99	1000	25	0.1	0.0483281	0.0996635	NA	192	268	350	732	0.087
0.7	0.99	1000	30	0.1	0.0429553	0.096071	NA	173	249	333	751	0.087
0.7	0.99	1000	40	0.1	0.0330354	0.0847188	NA	157	231	315	769	0.084
0.7	0.99	1000	50	0.1	0.0244633	1	NA	118	208	298	792	0.083
0.7	0.99	1000	70	0.1	0.01324	NA	NA	94	180	268	820	0.092
0.7	0.99	1000	100	0.1	0.0082945	1	NA	72	154	252	846	0.089
0.7	0.99	1000	200	0.1	0.00160912	NA	NA	31	109	213	891	0.103
0.7	0.99	1500	1	0.1	0.0801932	0.0995169	0.119807	1500	1500	1500	0	0.0346667
0.7	0.99	1500	3	0.1	0.0807396	0.0994099	0.121384	734	792	846	708	0.068
0.7	0.99	1500	5	0.1	0.0792324	0.100341	0.12364	588	654	722	846	0.0733333
0.7	0.99	1500	7	0.1	0.0777377	0.0996823	0.127578	518	588	662	912	0.0806667
0.7	0.99	1500	10	0.1	0.0739593	0.10022	0.135973	452	532	622	968	0.0733333
0.7	0.99	1500	15	0.1	0.0679823	0.100878	0.17292	396	470	564	1030	0.0873333
0.7	0.99	1500	20	0.1	0.0616327	0.0985323	NA	347	431	529	1069	0.082
0.7	0.99	1500	25	0.1	0.0552433	0.0996635	NA	312	406	506	1094	0.08
0.7	0.99	1500	30	0.1	0.0475496	0.111332	NA	292	376	474	1124	0.0833333
0.7	0.99	1500	40	0.1	0.0359601	NA	NA	243	331	445	1169	0.104667
0.7	0.99	1500	50	0.1	0.028014	1	NA	208	310	420	1190	0.098
0.7	0.99	1500	70	0.1	0.0159556	NA	NA	169	269	387	1231	0.092
0.7	0.99	1500	100	0.1	0.0107837	NA	NA	115	227	351	1273	0.096
0.7	0.99	1500	200	0.1	0.00254743	NA	NA	55	161	291	1339	0.0953333
0.7	0.99	2000	1	0.1	0.0833333	0.1	0.117391	2000	2000	2000	0	0.04
0.7	0.99	2000	3	0.1	0.0831286	0.0998251	0.11903	992	1056	1118	944	0.0625
0.7	0.99	2000	5	0.1	0.0819366	0.0999727	0.120792	778	872	948	1128	0.0715
0.7	0.99	2000	7	0.1	0.0802404	0.0993958	0.124553	701	781	869	1219	0.0725
0.7	0.99	2000	10	0.1	0.0768947	0.10022	0.130719	614	712	808	1288	0.07
0.7	0.99	2000	15	0.1	0.071623	0.0993511	0.149413	533	629	735	1371	0.0775
0.7	0.99	2000	20	0.1	0.0649794	0.102133	NA	468	580	690	1420	0.0955
0.7	0.99	2000	25	0.1	0.0592165	0.0996635	NA	426	536	656	1464	0.086
0.7	0.99	2000	30	0.1	0.0519167	0.096071	NA	388	502	616	1498	0.089
0.7	0.99	2000	40	0.1	0.0390916	1	NA	332	452	572	1548	0.0925
0.7	0.99	2000	50	0.1	0.0300601	1	NA	308	414	544	1586	0.088
0.7	0.99	2000	70	0.1	0.0202925	NA	NA	248	354	480	1646	0.0855
0.7	0.99	2000	100	0.1	0.0123074	1	NA	196	312	442	1688	0.098
0.7	0.99	2000	200	0.1	0.00415589	1	NA	106	226	388	1774	0.0885
0.7	0.99	3000	1	0.1	0.0864734	0.1	0.11401	3000	3000	3000	0	0.0396667
0.7	0.99	3000	3	0.1	0.0859138	0.100006	0.114554	1506	1580	1658	1420	0.0543333
0.7	0.99	3000	5	0.1	0.084673	0.100341	0.116389	1202	1302	1408	1698	0.0633333
0.7	0.99	3000	7	0.1	0.0833416	0.0996823	0.119055	1080	1180	1298	1820	0.0796667
0.7	0.99	3000	10	0.1	0.080944	0.10022	0.124131	956	1068	1200	1932	0.0803333
0.7	0.99	3000	15	0.1	0.0762424	0.100878	0.137523	820	948	1070	2052	0.085
0.7	0.99	3000	20	0.1	0.0704697	0.102133	0.207037	746	868	990	2132	0.0826667
0.7	0.99	3000	25	0.1	0.0636384	0.0996635	NA	676	810	944	2190	0.0876667
0.7	0.99	3000	30	0.1	0.0566394	0.09924	NA	634	756	894	2244	0.0793333
0.7	0.99	3000	40	0.1	0.0441545	0.109515	NA	547	691	821	2309	0.100667
0.7	0.99	3000	50	0.1	0.034923	1	NA	492	622	770	2378	0.09
0.7	0.99	3000	70	0.1	0.0213447	0.0593501	NA	400	536	692	2464	0.0956667
0.7	0.99	3000	100	0.1	0.0141065	1	NA	322	472	642	2528	0.098
0.7	0.99	3000	200	0.1	0.00540645	NA	NA	175	333	525	2667	0.0996667
0.7	0.99	5000	1	0.1	0.0892754	0.1	0.110725	5000	5000	5000	0	0.0424
0.7	0.99	5000	3	0.1	0.0889717	0.0999337	0.111537	2542	2630	2732	2370	0.062
0.7	0.99	5000	5	0.1	0.0881403	0.100194	0.11293	2048	2176	2290	2824	0.0742
0.7	0.99	5000	7	0.1	0.0868604	0.0999115	0.114809	1818	1960	2088	3040	0.0788
0.7	0.99	5000	10	0.1	0.0849456	0.10022	0.11826	1624	1770	1922	3230	0.083
0.7	0.99	5000	15	0.1	0.0806395	0.100264	0.128689	1423	1581	1765	3419	0.0886
0.7	0.99	5000	20	0.1	0.0753536	0.0999399	0.154589	1292	1452	1634	3548	0.082
0.7	0.99	5000	25	0.1	0.0691623	0.0996635	NA	1192	1346	1496	3654	0.0856
0.7	0.99	5000	30	0.1	0.0612448	0.0979411	NA	1088	1266	1428	3734	0.0876
0.7	0.99	5000	40	0.1	0.0491249	0.0963332	NA	961	1133	1301	3867	0.0924
0.7	0.99	5000	50	0.1	0.0378938	1	NA	878	1034	1236	3966	0.0928
0.7	0.99	5000	70	0.1	0.0260879	NA	NA	711	901	1105	4099	0.0878
0.7	0.99	5000	100	0.1	0.0173399	1	NA	590	784	1008	4216	0.0996
0.7	0.99	5000	200	0.1	0.00669615	NA	NA	371	575	805	4425	0.1002
